# Supplementary material for: Features spaces and a learning system for structural-temporal data, and their application on a use case of real-time communication network validation data
Source: PLoS One. 2020 Feb 6;15(2):e0228434. doi: 10.1371/journal.pone.0228434 (PMC7004316; doi:10.1371/journal.pone.0228434)
Supplement: S1 Data — Each communication sequence is provided in an individual file, containing all relevant data and using anonymized failure classes, protocol identifiers and event identifiers. (ZIP) [file pone.0228434.s001.zip]

Archive with 9,344 entries (9,341 files):
- supporting_data/
- supporting_data/AFC_data/
- supporting_data/AFC_data/class10_sample1.txt
- supporting_data/AFC_data/class11_sample1.txt
- supporting_data/AFC_data/class11_sample2.txt
- supporting_data/AFC_data/class12_sample1.txt
- supporting_data/AFC_data/class12_sample2.txt
- supporting_data/AFC_data/class12_sample3.txt
- supporting_data/AFC_data/class12_sample4.txt
- supporting_data/AFC_data/class12_sample5.txt
- supporting_data/AFC_data/class12_sample6.txt
- supporting_data/AFC_data/class12_sample7.txt
- supporting_data/AFC_data/class12_sample8.txt
- supporting_data/AFC_data/class13_sample1.txt
- supporting_data/AFC_data/class14_sample1.txt
- supporting_data/AFC_data/class15_sample1.txt
- supporting_data/AFC_data/class15_sample10.txt
- supporting_data/AFC_data/class15_sample11.txt
- supporting_data/AFC_data/class15_sample12.txt
- supporting_data/AFC_data/class15_sample13.txt
- supporting_data/AFC_data/class15_sample14.txt
- supporting_data/AFC_data/class15_sample15.txt
- supporting_data/AFC_data/class15_sample16.txt
- supporting_data/AFC_data/class15_sample17.txt
- supporting_data/AFC_data/class15_sample18.txt
- supporting_data/AFC_data/class15_sample19.txt
- supporting_data/AFC_data/class15_sample2.txt
- supporting_data/AFC_data/class15_sample20.txt
- supporting_data/AFC_data/class15_sample21.txt
- supporting_data/AFC_data/class15_sample22.txt
- supporting_data/AFC_data/class15_sample23.txt
- supporting_data/AFC_data/class15_sample24.txt
- supporting_data/AFC_data/class15_sample25.txt
- supporting_data/AFC_data/class15_sample26.txt
- supporting_data/AFC_data/class15_sample27.txt
- supporting_data/AFC_data/class15_sample28.txt
- supporting_data/AFC_data/class15_sample29.txt
- supporting_data/AFC_data/class15_sample3.txt
- supporting_data/AFC_data/class15_sample30.txt
- supporting_data/AFC_data/class15_sample31.txt
- supporting_data/AFC_data/class15_sample32.txt
- supporting_data/AFC_data/class15_sample33.txt
- supporting_data/AFC_data/class15_sample34.txt
- supporting_data/AFC_data/class15_sample35.txt
- supporting_data/AFC_data/class15_sample36.txt
- supporting_data/AFC_data/class15_sample37.txt
- supporting_data/AFC_data/class15_sample38.txt
- supporting_data/AFC_data/class15_sample39.txt
- supporting_data/AFC_data/class15_sample4.txt
- supporting_data/AFC_data/class15_sample40.txt
- supporting_data/AFC_data/class15_sample41.txt
- supporting_data/AFC_data/class15_sample42.txt
- supporting_data/AFC_data/class15_sample43.txt
- supporting_data/AFC_data/class15_sample44.txt
- supporting_data/AFC_data/class15_sample45.txt
- supporting_data/AFC_data/class15_sample46.txt
- supporting_data/AFC_data/class15_sample5.txt
- supporting_data/AFC_data/class15_sample6.txt
- supporting_data/AFC_data/class15_sample7.txt
- supporting_data/AFC_data/class15_sample8.txt
- supporting_data/AFC_data/class15_sample9.txt
- supporting_data/AFC_data/class16_sample1.txt
- supporting_data/AFC_data/class16_sample10.txt
- supporting_data/AFC_data/class16_sample11.txt
- supporting_data/AFC_data/class16_sample12.txt
- supporting_data/AFC_data/class16_sample13.txt
- supporting_data/AFC_data/class16_sample14.txt
- supporting_data/AFC_data/class16_sample15.txt
- supporting_data/AFC_data/class16_sample16.txt
- supporting_data/AFC_data/class16_sample17.txt
- supporting_data/AFC_data/class16_sample18.txt
- supporting_data/AFC_data/class16_sample19.txt
- supporting_data/AFC_data/class16_sample2.txt
- supporting_data/AFC_data/class16_sample20.txt
- supporting_data/AFC_data/class16_sample21.txt
- supporting_data/AFC_data/class16_sample22.txt
- supporting_data/AFC_data/class16_sample23.txt
- supporting_data/AFC_data/class16_sample24.txt
- supporting_data/AFC_data/class16_sample25.txt
- supporting_data/AFC_data/class16_sample26.txt
- supporting_data/AFC_data/class16_sample27.txt
- supporting_data/AFC_data/class16_sample28.txt
- supporting_data/AFC_data/class16_sample29.txt
- supporting_data/AFC_data/class16_sample3.txt
- supporting_data/AFC_data/class16_sample30.txt
- supporting_data/AFC_data/class16_sample31.txt
- supporting_data/AFC_data/class16_sample32.txt
- supporting_data/AFC_data/class16_sample33.txt
- supporting_data/AFC_data/class16_sample34.txt
- supporting_data/AFC_data/class16_sample35.txt
- supporting_data/AFC_data/class16_sample36.txt
- supporting_data/AFC_data/class16_sample37.txt
- supporting_data/AFC_data/class16_sample38.txt
- supporting_data/AFC_data/class16_sample39.txt
- supporting_data/AFC_data/class16_sample4.txt
- supporting_data/AFC_data/class16_sample40.txt
- supporting_data/AFC_data/class16_sample41.txt
- supporting_data/AFC_data/class16_sample42.txt
- supporting_data/AFC_data/class16_sample43.txt
- supporting_data/AFC_data/class16_sample44.txt
- supporting_data/AFC_data/class16_sample45.txt
- supporting_data/AFC_data/class16_sample46.txt
- supporting_data/AFC_data/class16_sample47.txt
- supporting_data/AFC_data/class16_sample48.txt
- supporting_data/AFC_data/class16_sample49.txt
- supporting_data/AFC_data/class16_sample5.txt
- supporting_data/AFC_data/class16_sample50.txt
- supporting_data/AFC_data/class16_sample51.txt
- supporting_data/AFC_data/class16_sample52.txt
- supporting_data/AFC_data/class16_sample53.txt
- supporting_data/AFC_data/class16_sample54.txt
- supporting_data/AFC_data/class16_sample55.txt
- supporting_data/AFC_data/class16_sample56.txt
- supporting_data/AFC_data/class16_sample57.txt
- supporting_data/AFC_data/class16_sample58.txt
- supporting_data/AFC_data/class16_sample59.txt
- supporting_data/AFC_data/class16_sample6.txt
- supporting_data/AFC_data/class16_sample7.txt
- supporting_data/AFC_data/class16_sample8.txt
- supporting_data/AFC_data/class16_sample9.txt
- supporting_data/AFC_data/class17_sample1.txt
- supporting_data/AFC_data/class17_sample10.txt
- supporting_data/AFC_data/class17_sample11.txt
- supporting_data/AFC_data/class17_sample12.txt
- supporting_data/AFC_data/class17_sample13.txt
- supporting_data/AFC_data/class17_sample14.txt
- supporting_data/AFC_data/class17_sample15.txt
- supporting_data/AFC_data/class17_sample16.txt
- supporting_data/AFC_data/class17_sample17.txt
- supporting_data/AFC_data/class17_sample18.txt
- supporting_data/AFC_data/class17_sample19.txt
- supporting_data/AFC_data/class17_sample2.txt
- supporting_data/AFC_data/class17_sample20.txt
- supporting_data/AFC_data/class17_sample21.txt
- supporting_data/AFC_data/class17_sample3.txt
- supporting_data/AFC_data/class17_sample4.txt
- supporting_data/AFC_data/class17_sample5.txt
- supporting_data/AFC_data/class17_sample6.txt
- supporting_data/AFC_data/class17_sample7.txt
- supporting_data/AFC_data/class17_sample8.txt
- supporting_data/AFC_data/class17_sample9.txt
- supporting_data/AFC_data/class18_sample1.txt
- supporting_data/AFC_data/class18_sample10.txt
- supporting_data/AFC_data/class18_sample100.txt
- supporting_data/AFC_data/class18_sample101.txt
- supporting_data/AFC_data/class18_sample102.txt
- supporting_data/AFC_data/class18_sample103.txt
- supporting_data/AFC_data/class18_sample104.txt
- supporting_data/AFC_data/class18_sample105.txt
- supporting_data/AFC_data/class18_sample106.txt
- supporting_data/AFC_data/class18_sample107.txt
- supporting_data/AFC_data/class18_sample108.txt
- supporting_data/AFC_data/class18_sample109.txt
- supporting_data/AFC_data/class18_sample11.txt
- supporting_data/AFC_data/class18_sample110.txt
- supporting_data/AFC_data/class18_sample111.txt
- supporting_data/AFC_data/class18_sample112.txt
- supporting_data/AFC_data/class18_sample113.txt
- supporting_data/AFC_data/class18_sample114.txt
- supporting_data/AFC_data/class18_sample115.txt
- supporting_data/AFC_data/class18_sample116.txt
- supporting_data/AFC_data/class18_sample117.txt
- supporting_data/AFC_data/class18_sample118.txt
- supporting_data/AFC_data/class18_sample119.txt
- supporting_data/AFC_data/class18_sample12.txt
- supporting_data/AFC_data/class18_sample120.txt
- supporting_data/AFC_data/class18_sample121.txt
- supporting_data/AFC_data/class18_sample122.txt
- supporting_data/AFC_data/class18_sample123.txt
- supporting_data/AFC_data/class18_sample124.txt
- supporting_data/AFC_data/class18_sample125.txt
- supporting_data/AFC_data/class18_sample126.txt
- supporting_data/AFC_data/class18_sample127.txt
- supporting_data/AFC_data/class18_sample128.txt
- supporting_data/AFC_data/class18_sample129.txt
- supporting_data/AFC_data/class18_sample13.txt
- supporting_data/AFC_data/class18_sample130.txt
- supporting_data/AFC_data/class18_sample131.txt
- supporting_data/AFC_data/class18_sample132.txt
- supporting_data/AFC_data/class18_sample133.txt
- supporting_data/AFC_data/class18_sample134.txt
- supporting_data/AFC_data/class18_sample135.txt
- supporting_data/AFC_data/class18_sample136.txt
- supporting_data/AFC_data/class18_sample137.txt
- supporting_data/AFC_data/class18_sample138.txt
- supporting_data/AFC_data/class18_sample139.txt
- supporting_data/AFC_data/class18_sample14.txt
- supporting_data/AFC_data/class18_sample140.txt
- supporting_data/AFC_data/class18_sample141.txt
- supporting_data/AFC_data/class18_sample142.txt
- supporting_data/AFC_data/class18_sample143.txt
- supporting_data/AFC_data/class18_sample144.txt
- supporting_data/AFC_data/class18_sample145.txt
- supporting_data/AFC_data/class18_sample146.txt
- supporting_data/AFC_data/class18_sample147.txt
- supporting_data/AFC_data/class18_sample148.txt
- supporting_data/AFC_data/class18_sample149.txt
- supporting_data/AFC_data/class18_sample15.txt
- supporting_data/AFC_data/class18_sample150.txt
- supporting_data/AFC_data/class18_sample151.txt
- supporting_data/AFC_data/class18_sample152.txt
- supporting_data/AFC_data/class18_sample153.txt
- supporting_data/AFC_data/class18_sample154.txt
- supporting_data/AFC_data/class18_sample155.txt
- supporting_data/AFC_data/class18_sample156.txt
- supporting_data/AFC_data/class18_sample157.txt
- supporting_data/AFC_data/class18_sample158.txt
- supporting_data/AFC_data/class18_sample159.txt
- supporting_data/AFC_data/class18_sample16.txt
- supporting_data/AFC_data/class18_sample17.txt
- supporting_data/AFC_data/class18_sample18.txt
- supporting_data/AFC_data/class18_sample19.txt
- supporting_data/AFC_data/class18_sample2.txt
- supporting_data/AFC_data/class18_sample20.txt
- supporting_data/AFC_data/class18_sample21.txt
- supporting_data/AFC_data/class18_sample22.txt
- supporting_data/AFC_data/class18_sample23.txt
- supporting_data/AFC_data/class18_sample24.txt
- supporting_data/AFC_data/class18_sample25.txt
- supporting_data/AFC_data/class18_sample26.txt
- supporting_data/AFC_data/class18_sample27.txt
- supporting_data/AFC_data/class18_sample28.txt
- supporting_data/AFC_data/class18_sample29.txt
- supporting_data/AFC_data/class18_sample3.txt
- supporting_data/AFC_data/class18_sample30.txt
- supporting_data/AFC_data/class18_sample31.txt
- supporting_data/AFC_data/class18_sample32.txt
- supporting_data/AFC_data/class18_sample33.txt
- supporting_data/AFC_data/class18_sample34.txt
- supporting_data/AFC_data/class18_sample35.txt
- supporting_data/AFC_data/class18_sample36.txt
- supporting_data/AFC_data/class18_sample37.txt
- supporting_data/AFC_data/class18_sample38.txt
- supporting_data/AFC_data/class18_sample39.txt
- supporting_data/AFC_data/class18_sample4.txt
- supporting_data/AFC_data/class18_sample40.txt
- supporting_data/AFC_data/class18_sample41.txt
- supporting_data/AFC_data/class18_sample42.txt
- supporting_data/AFC_data/class18_sample43.txt
- supporting_data/AFC_data/class18_sample44.txt
- supporting_data/AFC_data/class18_sample45.txt
- supporting_data/AFC_data/class18_sample46.txt
- supporting_data/AFC_data/class18_sample47.txt
- supporting_data/AFC_data/class18_sample48.txt
- supporting_data/AFC_data/class18_sample49.txt
- supporting_data/AFC_data/class18_sample5.txt
- supporting_data/AFC_data/class18_sample50.txt
- supporting_data/AFC_data/class18_sample51.txt
- supporting_data/AFC_data/class18_sample52.txt
- supporting_data/AFC_data/class18_sample53.txt
- supporting_data/AFC_data/class18_sample54.txt
- supporting_data/AFC_data/class18_sample55.txt
- supporting_data/AFC_data/class18_sample56.txt
- supporting_data/AFC_data/class18_sample57.txt
- supporting_data/AFC_data/class18_sample58.txt
- supporting_data/AFC_data/class18_sample59.txt
- supporting_data/AFC_data/class18_sample6.txt
- supporting_data/AFC_data/class18_sample60.txt
- supporting_data/AFC_data/class18_sample61.txt
- supporting_data/AFC_data/class18_sample62.txt
- supporting_data/AFC_data/class18_sample63.txt
- supporting_data/AFC_data/class18_sample64.txt
- supporting_data/AFC_data/class18_sample65.txt
- supporting_data/AFC_data/class18_sample66.txt
- supporting_data/AFC_data/class18_sample67.txt
- supporting_data/AFC_data/class18_sample68.txt
- supporting_data/AFC_data/class18_sample69.txt
- supporting_data/AFC_data/class18_sample7.txt
- supporting_data/AFC_data/class18_sample70.txt
- supporting_data/AFC_data/class18_sample71.txt
- supporting_data/AFC_data/class18_sample72.txt
- supporting_data/AFC_data/class18_sample73.txt
- supporting_data/AFC_data/class18_sample74.txt
- supporting_data/AFC_data/class18_sample75.txt
- supporting_data/AFC_data/class18_sample76.txt
- supporting_data/AFC_data/class18_sample77.txt
- supporting_data/AFC_data/class18_sample78.txt
- supporting_data/AFC_data/class18_sample79.txt
- supporting_data/AFC_data/class18_sample8.txt
- supporting_data/AFC_data/class18_sample80.txt
- supporting_data/AFC_data/class18_sample81.txt
- supporting_data/AFC_data/class18_sample82.txt
- supporting_data/AFC_data/class18_sample83.txt
- supporting_data/AFC_data/class18_sample84.txt
- supporting_data/AFC_data/class18_sample85.txt
- supporting_data/AFC_data/class18_sample86.txt
- supporting_data/AFC_data/class18_sample87.txt
- supporting_data/AFC_data/class18_sample88.txt
- supporting_data/AFC_data/class18_sample89.txt
- supporting_data/AFC_data/class18_sample9.txt
- supporting_data/AFC_data/class18_sample90.txt
- supporting_data/AFC_data/class18_sample91.txt
- supporting_data/AFC_data/class18_sample92.txt
- supporting_data/AFC_data/class18_sample93.txt
- supporting_data/AFC_data/class18_sample94.txt
- supporting_data/AFC_data/class18_sample95.txt
- supporting_data/AFC_data/class18_sample96.txt
- supporting_data/AFC_data/class18_sample97.txt
- supporting_data/AFC_data/class18_sample98.txt
- supporting_data/AFC_data/class18_sample99.txt
[truncated: 9,044 more entries]
