# Supplementary material for: Features spaces and a learning system for structural-temporal data, and their application on a use case of real-time communication network validation data
Source: PLoS One. 2020 Feb 6;15(2):e0228434. doi: 10.1371/journal.pone.0228434 (PMC7004316; doi:10.1371/journal.pone.0228434)
Supplement: S1 Data — Each communication sequence is provided in an individual file, containing all relevant data and using anonymized failure classes, protocol identifiers and event identifiers. (ZIP) [file pone.0228434.s001.zip › supporting_data/AFC_data/class10_sample1.txt]

failureclass 10
timestamp;protocolindex;client;eventtypeindex
0.0;2;MOC;40
0.999;3;MOC;22
1.5;3;MOC;40
2.101;3;MOC;26
4.507;3;MOC;25
4.908;3;MOC;41
8.519;3;MTC;40
16.732;2;MOC;40
17.935;2;MOC;26
20.744;2;MOC;41
30.781;2;MOC;40
34.364;3;MTC;40
36.056;2;MOC;40
46.57;3;MOC;40
49.858;3;MTC;40
64.315;3;MTC;40
71.947;3;MOC;40
86.522;3;MTC;40
