# Supplementary material for: Features spaces and a learning system for structural-temporal data, and their application on a use case of real-time communication network validation data
Source: PLoS One. 2020 Feb 6;15(2):e0228434. doi: 10.1371/journal.pone.0228434 (PMC7004316; doi:10.1371/journal.pone.0228434)
Supplement: S1 Data — Each communication sequence is provided in an individual file, containing all relevant data and using anonymized failure classes, protocol identifiers and event identifiers. (ZIP) [file pone.0228434.s001.zip › supporting_data/AFC_data/class11_sample1.txt]

failureclass 11
timestamp;protocolindex;client;eventtypeindex
0.0;3;MOC;22
1.2;3;MOC;40
1.901;3;MOC;26
3.704;3;MOC;12
5.103;2;MOC;29
5.402;2;MOC;14
6.005;2;MOC;33
6.005;2;MOC;34
6.317;2;MTC;27
6.918;2;MTC;29
6.918;2;MTC;13
7.619;2;MTC;33
7.819;2;MTC;34
7.819;2;MTC;2
8.609;2;MOC;2
11.321;2;MTC;19
11.515;2;MOC;19
11.515;2;MOC;20
11.622;2;MTC;20
44.695;1;MOC;18
44.896;1;MOC;11
45.096;1;MOC;15
45.497;1;MOC;26
46.097;1;MOC;18
47.699;1;MOC;16
47.699;1;MOC;17
49.101;1;MOC;15
50.757;2;MTC;21
50.959;2;MTC;28
52.16;2;MTC;40
52.258;2;MTC;40
52.36;2;MTC;40
52.483;2;MTC;41
53.486;2;MTC;40
59.732;1;MOC;26
62.237;2;MOC;41
63.695;3;MTC;40
73.821;2;MOC;40
80.198;2;MOC;40
90.903;3;MOC;40
95.201;3;MTC;40
