# Supplementary material for: Features spaces and a learning system for structural-temporal data, and their application on a use case of real-time communication network validation data
Source: PLoS One. 2020 Feb 6;15(2):e0228434. doi: 10.1371/journal.pone.0228434 (PMC7004316; doi:10.1371/journal.pone.0228434)
Supplement: S1 Data — Each communication sequence is provided in an individual file, containing all relevant data and using anonymized failure classes, protocol identifiers and event identifiers. (ZIP) [file pone.0228434.s001.zip › supporting_data/AFC_data/class11_sample2.txt]

failureclass 11
timestamp;protocolindex;client;eventtypeindex
0.0;3;MOC;22
0.516;3;MOC;40
0.717;3;MOC;26
2.819;3;MOC;12
3.618;2;MOC;29
4.118;2;MOC;14
4.518;2;MOC;33
4.519;2;MOC;34
5.187;3;MTC;22
5.486;3;MTC;40
5.692;3;MTC;26
7.094;3;MTC;29
7.094;3;MTC;13
7.094;3;MTC;2
7.392;2;MTC;33
7.392;2;MTC;34
7.424;2;MOC;2
10.798;2;MTC;19
11.231;2;MOC;19
11.231;2;MOC;20
11.297;2;MTC;20
11.898;2;MTC;33
12.598;2;MTC;34
15.3;1;MTC;18
16.94;2;MOC;41
17.844;2;MOC;33
18.642;2;MOC;34
64.075;1;MTC;24
64.373;1;MTC;18
64.575;1;MTC;11
64.774;1;MTC;15
65.175;1;MTC;26
65.275;1;MTC;24
65.776;1;MTC;18
66.976;1;MTC;16
66.976;1;MTC;17
67.284;2;MOC;21
67.487;2;MOC;28
68.378;1;MTC;15
68.786;2;MOC;41
68.786;2;MOC;42
74.161;2;MOC;40
83.91;1;MTC;24
84.009;1;MTC;24
84.374;3;MOC;40
84.61;1;MTC;24
85.211;1;MTC;24
85.515;1;MTC;24
85.713;1;MTC;24
85.813;1;MTC;24
86.115;1;MTC;24
86.214;1;MTC;24
86.316;1;MTC;24
86.415;1;MTC;24
86.516;1;MTC;24
86.616;1;MTC;24
88.246;1;MTC;24
88.342;1;MTC;24
88.443;1;MTC;24
88.542;1;MTC;24
88.742;1;MTC;24
88.844;1;MTC;24
89.043;1;MTC;24
89.046;1;MTC;24
89.142;1;MTC;24
89.243;1;MTC;24
89.444;1;MTC;24
89.543;1;MTC;24
89.743;1;MTC;24
89.943;1;MTC;24
90.343;1;MTC;24
90.444;1;MTC;24
90.543;1;MTC;24
90.644;1;MTC;24
90.645;1;MTC;24
90.743;1;MTC;24
90.944;1;MTC;24
91.344;1;MTC;24
92.779;1;MTC;24
92.979;1;MTC;24
93.08;1;MTC;24
93.28;1;MTC;24
93.379;1;MTC;24
93.68;1;MTC;24
93.779;1;MTC;24
93.881;1;MTC;24
94.081;1;MTC;24
94.381;1;MTC;24
94.482;1;MTC;24
94.782;1;MTC;24
95.084;1;MTC;24
95.182;1;MTC;24
95.284;1;MTC;24
95.384;1;MTC;24
95.484;1;MTC;24
95.684;1;MTC;24
97.49;1;MTC;24
97.592;1;MTC;24
97.69;1;MTC;24
97.792;1;MTC;24
98.291;1;MTC;24
98.392;1;MTC;24
98.491;1;MTC;24
98.691;1;MTC;24
98.792;1;MTC;24
98.793;1;MTC;24
98.891;1;MTC;24
98.993;1;MTC;24
99.092;1;MTC;24
99.193;1;MTC;24
99.593;1;MTC;24
99.692;1;MTC;24
99.793;1;MTC;24
99.892;1;MTC;24
99.993;1;MTC;24
