# Supplementary material for: Features spaces and a learning system for structural-temporal data, and their application on a use case of real-time communication network validation data
Source: PLoS One. 2020 Feb 6;15(2):e0228434. doi: 10.1371/journal.pone.0228434 (PMC7004316; doi:10.1371/journal.pone.0228434)
Supplement: S1 Data — Each communication sequence is provided in an individual file, containing all relevant data and using anonymized failure classes, protocol identifiers and event identifiers. (ZIP) [file pone.0228434.s001.zip › supporting_data/AFC_data/class12_sample1.txt]

failureclass 12
timestamp;protocolindex;client;eventtypeindex
0.0;1;MOC;12
0.6;1;MOC;18
0.8;1;MOC;16
0.8;1;MOC;17
0.8;1;MOC;29
11.818;1;MOC;26
12.518;1;MOC;18
12.718;1;MOC;16
12.718;1;MOC;17
13.621;1;MOC;15
14.021;1;MOC;12
14.921;1;MOC;18
15.222;1;MOC;11
15.423;1;MOC;15
18.149;1;MOC;12
18.85;1;MOC;18
20.451;1;MOC;16
20.451;1;MOC;17
20.451;1;MOC;29
21.452;1;MOC;14
22.729;3;MTC;22
22.732;3;MTC;40
23.631;3;MTC;27
25.134;2;MTC;29
25.134;2;MTC;13
25.434;2;MTC;33
25.657;1;MOC;3
25.657;1;MOC;4
25.833;2;MTC;34
25.833;2;MTC;2
25.858;1;MOC;21
26.357;1;MOC;28
26.635;2;MTC;21
26.759;1;MOC;15
27.235;2;MTC;28
27.936;2;MTC;26
29.138;2;MTC;41
30.041;2;MTC;40
42.152;1;MOC;26
44.655;2;MOC;41
45.457;2;MOC;33
45.457;2;MOC;34
53.467;2;MOC;42
56.022;3;MTC;40
76.651;3;MOC;40
76.712;3;MTC;40
