# Supplementary material for: Features spaces and a learning system for structural-temporal data, and their application on a use case of real-time communication network validation data
Source: PLoS One. 2020 Feb 6;15(2):e0228434. doi: 10.1371/journal.pone.0228434 (PMC7004316; doi:10.1371/journal.pone.0228434)
Supplement: S1 Data — Each communication sequence is provided in an individual file, containing all relevant data and using anonymized failure classes, protocol identifiers and event identifiers. (ZIP) [file pone.0228434.s001.zip › supporting_data/AFC_data/class12_sample2.txt]

failureclass 12
timestamp;protocolindex;client;eventtypeindex
0.0;1;MOC;12
0.365;3;MTC;40
5.308;1;MOC;12
7.011;1;MOC;18
7.212;1;MOC;11
7.412;1;MOC;15
10.218;1;MOC;12
10.819;1;MOC;18
13.122;1;MOC;16
13.122;1;MOC;17
13.122;1;MOC;29
14.024;1;MOC;14
14.909;3;MTC;22
15.006;3;MTC;40
15.507;3;MTC;27
17.109;2;MTC;29
17.109;2;MTC;13
17.41;2;MTC;33
17.81;2;MTC;34
17.81;2;MTC;2
17.832;1;MOC;3
17.832;1;MOC;4
18.43;1;MOC;2
20.513;2;MTC;19
20.814;2;MTC;41
20.815;2;MTC;20
20.936;1;MOC;19
20.936;1;MOC;20
23.821;2;MTC;33
23.822;2;MTC;34
71.51;1;MTC;3
71.611;1;MTC;4
71.902;1;MOC;3
71.902;1;MOC;4
93.074;1;MOC;21
93.173;1;MOC;28
93.192;1;MTC;21
93.29;1;MTC;28
93.374;1;MOC;15
93.39;1;MTC;15
93.891;1;MTC;26
96.291;2;MTC;41
97.193;2;MTC;33
97.193;2;MTC;34
