# Supplementary material for: Features spaces and a learning system for structural-temporal data, and their application on a use case of real-time communication network validation data
Source: PLoS One. 2020 Feb 6;15(2):e0228434. doi: 10.1371/journal.pone.0228434 (PMC7004316; doi:10.1371/journal.pone.0228434)
Supplement: S1 Data — Each communication sequence is provided in an individual file, containing all relevant data and using anonymized failure classes, protocol identifiers and event identifiers. (ZIP) [file pone.0228434.s001.zip › supporting_data/AFC_data/class12_sample3.txt]

failureclass 12
timestamp;protocolindex;client;eventtypeindex
0.0;2;MOC;12
1.4;2;MOC;29
1.6;2;MOC;33
1.6;2;MOC;14
1.9;2;MOC;34
2.008;3;MTC;22
2.117;3;MTC;40
2.718;3;MTC;26
16.615;2;MOC;12
16.916;2;MOC;11
17.016;2;MOC;41
19.92;2;MOC;12
20.021;2;MOC;11
20.222;2;MOC;41
21.321;2;MOC;33
21.722;2;MOC;34
23.023;2;MOC;12
23.523;2;MOC;29
23.825;2;MOC;14
25.927;2;MOC;21
26.128;2;MOC;28
26.228;2;MOC;41
28.671;2;MTC;26
31.179;2;MTC;40
31.18;2;MTC;40
34.889;2;MTC;42
35.09;2;MTC;40
35.091;2;MTC;40
54.446;3;MOC;40
57.261;3;MTC;40
