# Supplementary material for: Features spaces and a learning system for structural-temporal data, and their application on a use case of real-time communication network validation data
Source: PLoS One. 2020 Feb 6;15(2):e0228434. doi: 10.1371/journal.pone.0228434 (PMC7004316; doi:10.1371/journal.pone.0228434)
Supplement: S1 Data — Each communication sequence is provided in an individual file, containing all relevant data and using anonymized failure classes, protocol identifiers and event identifiers. (ZIP) [file pone.0228434.s001.zip › supporting_data/AFC_data/class12_sample4.txt]

failureclass 12
timestamp;protocolindex;client;eventtypeindex
0.0;1;MOC;12
1.401;1;MOC;18
3.504;1;MOC;16
3.504;1;MOC;17
3.504;1;MOC;29
19.439;1;MOC;12
20.14;1;MOC;18
20.44;1;MOC;11
20.64;1;MOC;15
23.449;1;MOC;12
24.05;1;MOC;18
24.35;1;MOC;11
24.55;1;MOC;15
33.552;3;MTC;40
49.655;1;MOC;20
49.856;1;MOC;20
50.156;1;MOC;20
52.764;1;MOC;13
55.272;1;MOC;20
55.371;1;MOC;20
55.571;1;MOC;20
55.671;1;MOC;20
62.496;1;MOC;26
64.598;2;MOC;41
64.9;2;MOC;40
69.233;2;MOC;40
94.329;3;MOC;40
