# Supplementary material for: Features spaces and a learning system for structural-temporal data, and their application on a use case of real-time communication network validation data
Source: PLoS One. 2020 Feb 6;15(2):e0228434. doi: 10.1371/journal.pone.0228434 (PMC7004316; doi:10.1371/journal.pone.0228434)
Supplement: S1 Data — Each communication sequence is provided in an individual file, containing all relevant data and using anonymized failure classes, protocol identifiers and event identifiers. (ZIP) [file pone.0228434.s001.zip › supporting_data/AFC_data/class12_sample5.txt]

failureclass 12
timestamp;protocolindex;client;eventtypeindex
0.0;3;MOC;40
1.05;3;MOC;22
1.151;3;MOC;40
2.752;3;MOC;26
4.054;2;MOC;12
4.155;2;MOC;29
4.254;2;MOC;14
5.471;3;MTC;22
5.471;3;MTC;40
6.076;3;MTC;27
7.177;2;MTC;29
7.177;2;MTC;13
7.778;2;MTC;33
7.778;2;MTC;34
7.778;2;MTC;2
10.783;2;MTC;19
11.183;2;MTC;41
15.284;2;MOC;40
18.293;2;MOC;12
18.594;2;MOC;11
18.694;2;MOC;41
19.312;2;MTC;21
19.614;2;MTC;28
19.713;2;MTC;40
21.601;2;MOC;12
21.803;2;MOC;40
25.331;2;MOC;12
26.533;2;MOC;29
26.633;2;MOC;14
27.233;2;MOC;21
27.337;2;MOC;28
27.534;2;MOC;40
34.751;3;MTC;40
59.469;3;MOC;40
90.964;3;MOC;38
91.065;3;MOC;36
