# Supplementary material for: Features spaces and a learning system for structural-temporal data, and their application on a use case of real-time communication network validation data
Source: PLoS One. 2020 Feb 6;15(2):e0228434. doi: 10.1371/journal.pone.0228434 (PMC7004316; doi:10.1371/journal.pone.0228434)
Supplement: S1 Data — Each communication sequence is provided in an individual file, containing all relevant data and using anonymized failure classes, protocol identifiers and event identifiers. (ZIP) [file pone.0228434.s001.zip › supporting_data/AFC_data/class12_sample6.txt]

failureclass 12
timestamp;protocolindex;client;eventtypeindex
0.0;3;MTC;40
1.564;3;MOC;40
5.17;2;MOC;26
7.073;2;MOC;12
8.276;2;MOC;29
26.523;2;MOC;33
26.923;2;MOC;34
27.022;2;MOC;12
27.623;2;MOC;11
27.723;2;MOC;41
30.626;2;MOC;12
30.826;2;MOC;11
30.926;2;MOC;41
33.428;2;MOC;42
35.67;3;MTC;40
54.666;3;MOC;40
70.8;3;MOC;26
81.126;2;MOC;41
83.029;2;MOC;40
83.129;2;MOC;40
98.206;3;MOC;40
98.607;3;MOC;26
