# Supplementary material for: Features spaces and a learning system for structural-temporal data, and their application on a use case of real-time communication network validation data
Source: PLoS One. 2020 Feb 6;15(2):e0228434. doi: 10.1371/journal.pone.0228434 (PMC7004316; doi:10.1371/journal.pone.0228434)
Supplement: S1 Data — Each communication sequence is provided in an individual file, containing all relevant data and using anonymized failure classes, protocol identifiers and event identifiers. (ZIP) [file pone.0228434.s001.zip › supporting_data/AFC_data/class12_sample7.txt]

failureclass 12
timestamp;protocolindex;client;eventtypeindex
0.0;1;MOC;12
4.81;1;MOC;26
5.312;1;MOC;18
5.612;1;MOC;16
5.612;1;MOC;17
6.513;1;MOC;15
6.914;1;MOC;12
7.514;1;MOC;18
7.716;1;MOC;11
8.017;1;MOC;15
10.727;1;MOC;12
11.427;1;MOC;18
12.829;1;MOC;16
12.829;1;MOC;17
12.829;1;MOC;29
13.831;1;MOC;14
14.705;3;MTC;22
15.104;3;MTC;40
16.407;2;MTC;27
17.409;2;MTC;29
17.409;2;MTC;13
17.81;2;MTC;33
18.042;1;MOC;3
18.043;1;MOC;4
18.111;2;MTC;34
18.112;2;MTC;2
19.141;1;MOC;5
20.844;1;MOC;3
20.844;1;MOC;4
20.913;2;MTC;19
21.947;1;MOC;5
24.854;1;MOC;3
24.855;1;MOC;4
25.656;1;MOC;21
25.955;1;MOC;5
26.728;2;MTC;41
26.956;1;MOC;21
27.232;2;MTC;21
27.531;2;MTC;28
27.631;2;MTC;40
27.731;2;MTC;40
28.157;1;MOC;15
30.462;1;MOC;26
31.063;1;MOC;18
31.265;1;MOC;16
31.265;1;MOC;17
32.47;1;MOC;15
38.751;3;MTC;40
49.507;1;MOC;26
51.211;2;MOC;41
53.52;2;MOC;33
53.819;2;MOC;34
59.827;2;MOC;42
78.755;3;MOC;40
92.138;3;MTC;40
98.006;3;MOC;40
