# Supplementary material for: Features spaces and a learning system for structural-temporal data, and their application on a use case of real-time communication network validation data
Source: PLoS One. 2020 Feb 6;15(2):e0228434. doi: 10.1371/journal.pone.0228434 (PMC7004316; doi:10.1371/journal.pone.0228434)
Supplement: S1 Data — Each communication sequence is provided in an individual file, containing all relevant data and using anonymized failure classes, protocol identifiers and event identifiers. (ZIP) [file pone.0228434.s001.zip › supporting_data/AFC_data/class12_sample8.txt]

failureclass 12
timestamp;protocolindex;client;eventtypeindex
0.0;3;MOC;22
2.499;3;MOC;40
3.211;3;MOC;12
4.608;2;MOC;29
13.511;2;MOC;12
19.217;2;MOC;11
20.018;2;MOC;41
20.718;2;MOC;40
22.722;2;MOC;12
24.027;2;MOC;29
24.228;2;MOC;14
25.094;3;MTC;22
25.195;3;MTC;40
25.413;3;MTC;27
25.83;2;MOC;21
25.93;2;MOC;28
26.131;2;MOC;40
27.926;2;MTC;41
27.926;2;MTC;42
28.027;2;MTC;40
28.089;3;MOC;40
29.984;2;MTC;40
62.471;3;MOC;40
68.789;3;MTC;40
