# Supplementary material for: Features spaces and a learning system for structural-temporal data, and their application on a use case of real-time communication network validation data
Source: PLoS One. 2020 Feb 6;15(2):e0228434. doi: 10.1371/journal.pone.0228434 (PMC7004316; doi:10.1371/journal.pone.0228434)
Supplement: S1 Data — Each communication sequence is provided in an individual file, containing all relevant data and using anonymized failure classes, protocol identifiers and event identifiers. (ZIP) [file pone.0228434.s001.zip › supporting_data/AFC_data/class13_sample1.txt]

failureclass 13
timestamp;protocolindex;client;eventtypeindex
0.0;2;MOC;41
0.602;2;MOC;33
0.602;2;MOC;34
4.103;2;MOC;12
4.603;2;MOC;29
5.203;2;MOC;14
6.237;3;MTC;40
6.403;2;MOC;33
7.103;2;MOC;34
19.519;2;MOC;12
20.12;2;MOC;41
20.12;2;MOC;42
23.123;2;MOC;12
23.322;2;MOC;11
33.338;2;MOC;42
33.539;2;MOC;41
59.678;2;MOC;26
60.277;2;MOC;18
60.477;2;MOC;16
60.477;2;MOC;17
62.378;1;MOC;15
91.665;3;MTC;40
102.248;1;MOC;26
