# Supplementary material for: Features spaces and a learning system for structural-temporal data, and their application on a use case of real-time communication network validation data
Source: PLoS One. 2020 Feb 6;15(2):e0228434. doi: 10.1371/journal.pone.0228434 (PMC7004316; doi:10.1371/journal.pone.0228434)
Supplement: S1 Data — Each communication sequence is provided in an individual file, containing all relevant data and using anonymized failure classes, protocol identifiers and event identifiers. (ZIP) [file pone.0228434.s001.zip › supporting_data/AFC_data/class14_sample1.txt]

failureclass 14
timestamp;protocolindex;client;eventtypeindex
0.0;3;MOC;22
5.106;3;MOC;40
6.006;2;MOC;12
6.332;3;MTC;40
10.91;2;MOC;41
10.91;2;MOC;29
11.011;2;MOC;6
11.411;2;MOC;41
11.411;2;MOC;6
11.51;2;MOC;14
12.318;3;MTC;22
12.613;3;MTC;27
15.015;2;MTC;29
15.015;2;MTC;13
15.514;2;MTC;33
15.72;2;MOC;33
15.914;2;MTC;34
15.914;2;MTC;2
16.122;2;MOC;34
16.422;2;MOC;2
17.626;2;MOC;33
18.125;2;MOC;34
18.715;2;MTC;19
19.22;2;MTC;20
19.427;2;MOC;19
19.427;2;MOC;20
30.244;2;MTC;41
45.982;2;MTC;33
46.583;2;MTC;34
90.606;2;MOC;21
90.806;2;MOC;28
90.828;2;MTC;21
91.228;2;MTC;28
91.306;2;MOC;40
91.428;2;MTC;40
92.436;3;MTC;40
93.109;2;MOC;40
