# Supplementary material for: Features spaces and a learning system for structural-temporal data, and their application on a use case of real-time communication network validation data
Source: PLoS One. 2020 Feb 6;15(2):e0228434. doi: 10.1371/journal.pone.0228434 (PMC7004316; doi:10.1371/journal.pone.0228434)
Supplement: S1 Data — Each communication sequence is provided in an individual file, containing all relevant data and using anonymized failure classes, protocol identifiers and event identifiers. (ZIP) [file pone.0228434.s001.zip › supporting_data/AFC_data/class15_sample1.txt]

failureclass 15
timestamp;protocolindex;client;eventtypeindex
0.0;3;MOC;22
0.51;3;MOC;40
1.115;3;MOC;26
2.817;3;MOC;12
3.216;2;MOC;29
3.416;2;MOC;14
4.237;3;MTC;22
4.647;3;MTC;40
5.354;3;MTC;26
13.232;2;MOC;41
14.635;2;MOC;33
15.135;2;MOC;34
15.437;2;MOC;2
19.846;2;MOC;19
19.846;2;MOC;20
24.691;2;MTC;33
24.691;2;MTC;34
25.892;2;MTC;42
28.27;2;MOC;21
28.57;2;MOC;28
28.769;2;MOC;40
29.944;2;MTC;40
40.476;3;MTC;40
45.729;2;MOC;40
59.014;3;MOC;40
67.203;3;MOC;40
