# Supplementary material for: Features spaces and a learning system for structural-temporal data, and their application on a use case of real-time communication network validation data
Source: PLoS One. 2020 Feb 6;15(2):e0228434. doi: 10.1371/journal.pone.0228434 (PMC7004316; doi:10.1371/journal.pone.0228434)
Supplement: S1 Data — Each communication sequence is provided in an individual file, containing all relevant data and using anonymized failure classes, protocol identifiers and event identifiers. (ZIP) [file pone.0228434.s001.zip › supporting_data/AFC_data/class15_sample10.txt]

failureclass 15
timestamp;protocolindex;client;eventtypeindex
0.0;2;MTC;40
3.013;3;MOC;22
3.415;3;MOC;40
3.715;3;MOC;26
5.62;3;MOC;12
6.02;2;MOC;29
6.221;2;MOC;14
6.413;3;MTC;22
6.815;3;MTC;40
7.521;3;MTC;26
16.244;2;MOC;41
16.944;2;MOC;33
17.244;2;MOC;34
17.548;2;MOC;2
21.857;2;MOC;19
21.857;2;MOC;20
25.532;2;MTC;40
30.18;2;MOC;21
30.482;2;MOC;28
30.681;2;MOC;40
35.825;2;MOC;33
35.927;2;MOC;34
44.837;2;MOC;42
44.985;3;MTC;40
61.396;2;MOC;27
64.803;2;MOC;41
