# Supplementary material for: Features spaces and a learning system for structural-temporal data, and their application on a use case of real-time communication network validation data
Source: PLoS One. 2020 Feb 6;15(2):e0228434. doi: 10.1371/journal.pone.0228434 (PMC7004316; doi:10.1371/journal.pone.0228434)
Supplement: S1 Data — Each communication sequence is provided in an individual file, containing all relevant data and using anonymized failure classes, protocol identifiers and event identifiers. (ZIP) [file pone.0228434.s001.zip › supporting_data/AFC_data/class15_sample11.txt]

failureclass 15
timestamp;protocolindex;client;eventtypeindex
0.0;2;MOC;12
20.151;2;MOC;26
27.759;2;MOC;26
29.663;2;MOC;18
33.37;2;MOC;16
33.37;2;MOC;17
37.176;1;MOC;15
38.682;1;MOC;24
38.883;1;MOC;24
41.126;2;MTC;42
51.798;2;MTC;42
61.103;2;MTC;42
88.589;2;MTC;42
98.645;2;MTC;42
