# Supplementary material for: Features spaces and a learning system for structural-temporal data, and their application on a use case of real-time communication network validation data
Source: PLoS One. 2020 Feb 6;15(2):e0228434. doi: 10.1371/journal.pone.0228434 (PMC7004316; doi:10.1371/journal.pone.0228434)
Supplement: S1 Data — Each communication sequence is provided in an individual file, containing all relevant data and using anonymized failure classes, protocol identifiers and event identifiers. (ZIP) [file pone.0228434.s001.zip › supporting_data/AFC_data/class15_sample13.txt]

failureclass 15
timestamp;protocolindex;client;eventtypeindex
0.0;3;MOC;22
0.103;3;MOC;40
0.304;3;MOC;12
1.908;3;MTC;40
2.006;2;MOC;29
2.106;2;MOC;14
2.206;2;MOC;41
3.45;3;MTC;22
3.454;3;MTC;40
3.75;3;MTC;26
7.917;2;MOC;33
8.319;2;MOC;34
12.267;3;MTC;26
13.629;2;MOC;2
14.129;2;MOC;19
14.129;2;MOC;20
16.137;2;MOC;33
16.137;2;MOC;34
23.289;2;MTC;26
47.84;2;MTC;26
55.154;2;MTC;26
58.56;2;MTC;40
58.661;2;MTC;40
86.279;1;MOC;21
86.58;1;MOC;28
86.88;1;MOC;15
88.383;1;MOC;26
91.992;2;MOC;41
92.691;2;MOC;33
92.691;2;MOC;34
95.4;2;MOC;42
98.412;3;MTC;40
