# Supplementary material for: Features spaces and a learning system for structural-temporal data, and their application on a use case of real-time communication network validation data
Source: PLoS One. 2020 Feb 6;15(2):e0228434. doi: 10.1371/journal.pone.0228434 (PMC7004316; doi:10.1371/journal.pone.0228434)
Supplement: S1 Data — Each communication sequence is provided in an individual file, containing all relevant data and using anonymized failure classes, protocol identifiers and event identifiers. (ZIP) [file pone.0228434.s001.zip › supporting_data/AFC_data/class15_sample14.txt]

failureclass 15
timestamp;protocolindex;client;eventtypeindex
0.0;3;MOC;22
0.2;3;MOC;40
0.902;3;MOC;12
2.305;2;MOC;29
2.608;2;MOC;14
2.907;2;MOC;41
3.467;3;MTC;22
3.568;3;MTC;40
4.269;3;MTC;26
8.817;2;MOC;33
9.117;2;MOC;34
13.425;2;MOC;2
13.523;2;MOC;19
13.524;2;MOC;20
13.692;2;MTC;40
19.275;2;MTC;40
34.449;3;MTC;40
85.683;1;MOC;21
85.884;1;MOC;28
86.084;1;MOC;15
87.589;1;MOC;26
89.79;2;MOC;33
89.89;2;MOC;34
90.191;2;MOC;41
97.02;3;MTC;40
