# Supplementary material for: Features spaces and a learning system for structural-temporal data, and their application on a use case of real-time communication network validation data
Source: PLoS One. 2020 Feb 6;15(2):e0228434. doi: 10.1371/journal.pone.0228434 (PMC7004316; doi:10.1371/journal.pone.0228434)
Supplement: S1 Data — Each communication sequence is provided in an individual file, containing all relevant data and using anonymized failure classes, protocol identifiers and event identifiers. (ZIP) [file pone.0228434.s001.zip › supporting_data/AFC_data/class15_sample15.txt]

failureclass 15
timestamp;protocolindex;client;eventtypeindex
0.0;2;MOC;12
1.002;2;MOC;29
1.203;2;MOC;14
1.408;2;MOC;33
1.91;2;MOC;34
2.218;3;MTC;22
2.721;3;MTC;40
2.809;2;MOC;2
6.224;3;MTC;27
10.033;2;MTC;26
25.837;2;MOC;21
26.239;2;MOC;28
31.684;2;MTC;26
34.695;2;MTC;41
34.733;2;MOC;42
35.196;2;MTC;40
37.085;2;MOC;40
56.258;2;MTC;26
60.061;2;MTC;41
68.691;3;MOC;40
72.507;3;MOC;26
76.416;2;MOC;41
77.019;2;MOC;33
77.119;2;MOC;34
