# Supplementary material for: Features spaces and a learning system for structural-temporal data, and their application on a use case of real-time communication network validation data
Source: PLoS One. 2020 Feb 6;15(2):e0228434. doi: 10.1371/journal.pone.0228434 (PMC7004316; doi:10.1371/journal.pone.0228434)
Supplement: S1 Data — Each communication sequence is provided in an individual file, containing all relevant data and using anonymized failure classes, protocol identifiers and event identifiers. (ZIP) [file pone.0228434.s001.zip › supporting_data/AFC_data/class15_sample16.txt]

failureclass 15
timestamp;protocolindex;client;eventtypeindex
0.0;2;MOC;12
1.305;2;MOC;29
1.505;2;MOC;14
1.606;2;MOC;33
2.107;2;MOC;34
2.275;3;MTC;22
2.394;3;MTC;40
2.406;2;MOC;2
3.492;3;MTC;26
25.829;2;MOC;21
26.03;2;MOC;28
27.533;2;MOC;42
55.503;2;MOC;42
73.247;2;MTC;40
84.768;3;MTC;40
