# Supplementary material for: Features spaces and a learning system for structural-temporal data, and their application on a use case of real-time communication network validation data
Source: PLoS One. 2020 Feb 6;15(2):e0228434. doi: 10.1371/journal.pone.0228434 (PMC7004316; doi:10.1371/journal.pone.0228434)
Supplement: S1 Data — Each communication sequence is provided in an individual file, containing all relevant data and using anonymized failure classes, protocol identifiers and event identifiers. (ZIP) [file pone.0228434.s001.zip › supporting_data/AFC_data/class15_sample17.txt]

failureclass 15
timestamp;protocolindex;client;eventtypeindex
0.0;3;MOC;22
0.102;3;MOC;40
0.399;3;MOC;12
2.003;2;MOC;29
2.102;2;MOC;14
3.757;3;MTC;22
4.208;2;MOC;41
9.419;2;MOC;33
10.022;2;MOC;34
17.035;2;MOC;33
17.035;2;MOC;34
17.068;3;MTC;26
20.838;2;MOC;2
25.843;2;MOC;21
26.043;2;MOC;28
27.746;2;MOC;40
39.463;3;MOC;40
88.246;3;MOC;40
