# Supplementary material for: Features spaces and a learning system for structural-temporal data, and their application on a use case of real-time communication network validation data
Source: PLoS One. 2020 Feb 6;15(2):e0228434. doi: 10.1371/journal.pone.0228434 (PMC7004316; doi:10.1371/journal.pone.0228434)
Supplement: S1 Data — Each communication sequence is provided in an individual file, containing all relevant data and using anonymized failure classes, protocol identifiers and event identifiers. (ZIP) [file pone.0228434.s001.zip › supporting_data/AFC_data/class15_sample18.txt]

failureclass 15
timestamp;protocolindex;client;eventtypeindex
0.0;3;MOC;22
0.1;3;MOC;40
0.3;3;MOC;12
1.808;2;MOC;29
2.008;2;MOC;14
2.509;2;MOC;41
3.534;3;MTC;22
3.649;3;MTC;40
3.949;3;MTC;26
7.92;2;MOC;33
8.238;2;MOC;34
9.465;3;MTC;26
13.43;2;MOC;2
13.53;2;MOC;19
13.53;2;MOC;20
34.041;2;MTC;26
53.513;2;MTC;26
55.226;2;MTC;40
56.823;2;MTC;26
62.932;2;MTC;26
66.241;2;MTC;41
68.95;2;MTC;33
69.049;2;MTC;34
75.053;2;MOC;33
75.152;2;MOC;34
81.575;2;MTC;40
82.075;2;MTC;26
85.872;2;MOC;21
86.471;1;MOC;28
86.671;1;MOC;15
88.886;1;MOC;26
89.686;1;MOC;18
89.887;1;MOC;16
89.888;1;MOC;17
91.49;1;MOC;15
