# Supplementary material for: Features spaces and a learning system for structural-temporal data, and their application on a use case of real-time communication network validation data
Source: PLoS One. 2020 Feb 6;15(2):e0228434. doi: 10.1371/journal.pone.0228434 (PMC7004316; doi:10.1371/journal.pone.0228434)
Supplement: S1 Data — Each communication sequence is provided in an individual file, containing all relevant data and using anonymized failure classes, protocol identifiers and event identifiers. (ZIP) [file pone.0228434.s001.zip › supporting_data/AFC_data/class15_sample19.txt]

failureclass 15
timestamp;protocolindex;client;eventtypeindex
0.0;2;MOC;41
0.704;2;MOC;33
0.704;2;MOC;34
3.905;2;MOC;12
5.783;1;MTC;26
6.011;2;MOC;26
7.674;2;MTC;33
7.674;2;MTC;34
8.474;2;MTC;41
13.377;2;MTC;42
22.337;2;MOC;26
27.208;2;MTC;26
28.749;2;MOC;40
28.848;2;MOC;40
29.049;2;MOC;40
32.257;2;MOC;26
41.042;2;MTC;40
41.141;2;MTC;40
41.243;2;MTC;40
43.48;2;MOC;26
49.764;2;MTC;26
51.973;2;MTC;33
51.973;2;MTC;34
52.77;2;MTC;41
53.11;2;MOC;26
54.709;2;MOC;33
54.809;2;MOC;34
55.41;2;MOC;41
58.273;2;MTC;42
62.958;2;MTC;40
64.811;2;MOC;42
66.245;3;MTC;40
66.516;2;MOC;40
74.994;3;MOC;26
76.71;2;MOC;41
77.509;2;MOC;40
79.772;3;MTC;40
81.361;2;MOC;33
81.361;2;MOC;34
89.068;2;MOC;42
99.127;3;MTC;40
