# Supplementary material for: Features spaces and a learning system for structural-temporal data, and their application on a use case of real-time communication network validation data
Source: PLoS One. 2020 Feb 6;15(2):e0228434. doi: 10.1371/journal.pone.0228434 (PMC7004316; doi:10.1371/journal.pone.0228434)
Supplement: S1 Data — Each communication sequence is provided in an individual file, containing all relevant data and using anonymized failure classes, protocol identifiers and event identifiers. (ZIP) [file pone.0228434.s001.zip › supporting_data/AFC_data/class15_sample2.txt]

failureclass 15
timestamp;protocolindex;client;eventtypeindex
0.0;3;MOC;22
0.503;3;MOC;40
0.705;3;MOC;26
4.312;3;MOC;12
5.011;2;MOC;29
5.412;2;MOC;14
5.627;3;MTC;22
6.628;3;MTC;40
8.53;3;MTC;26
14.631;2;MOC;41
14.999;3;MTC;26
16.334;2;MOC;33
16.334;2;MOC;34
16.737;2;MOC;2
21.145;2;MOC;19
21.145;2;MOC;20
29.436;2;MTC;26
29.469;2;MOC;21
29.768;2;MOC;28
29.968;2;MOC;40
32.475;2;MOC;33
33.075;2;MOC;34
39.881;2;MOC;42
40.081;2;MOC;40
44.7;2;MOC;40
51.285;2;MTC;26
54.988;3;MOC;40
74.441;2;MTC;26
76.244;2;MTC;40
84.469;2;MTC;26
99.106;2;MTC;26
