# Supplementary material for: Features spaces and a learning system for structural-temporal data, and their application on a use case of real-time communication network validation data
Source: PLoS One. 2020 Feb 6;15(2):e0228434. doi: 10.1371/journal.pone.0228434 (PMC7004316; doi:10.1371/journal.pone.0228434)
Supplement: S1 Data — Each communication sequence is provided in an individual file, containing all relevant data and using anonymized failure classes, protocol identifiers and event identifiers. (ZIP) [file pone.0228434.s001.zip › supporting_data/AFC_data/class15_sample20.txt]

failureclass 15
timestamp;protocolindex;client;eventtypeindex
0.0;3;MOC;22
0.209;3;MOC;40
1.278;3;MTC;40
1.606;3;MOC;26
2.106;1;MOC;18
2.405;1;MOC;16
2.406;1;MOC;17
5.205;3;MTC;22
5.307;3;MTC;40
5.718;3;MTC;27
6.721;2;MTC;29
6.721;2;MTC;13
7.121;2;MTC;33
7.22;2;MTC;34
7.22;2;MTC;2
8.422;2;MTC;41
10.425;2;MTC;19
10.726;2;MTC;20
93.173;2;MTC;21
93.472;2;MTC;28
93.675;2;MTC;40
95.477;2;MTC;26
96.882;2;MTC;40
