# Supplementary material for: Features spaces and a learning system for structural-temporal data, and their application on a use case of real-time communication network validation data
Source: PLoS One. 2020 Feb 6;15(2):e0228434. doi: 10.1371/journal.pone.0228434 (PMC7004316; doi:10.1371/journal.pone.0228434)
Supplement: S1 Data — Each communication sequence is provided in an individual file, containing all relevant data and using anonymized failure classes, protocol identifiers and event identifiers. (ZIP) [file pone.0228434.s001.zip › supporting_data/AFC_data/class15_sample21.txt]

failureclass 15
timestamp;protocolindex;client;eventtypeindex
0.0;3;MOC;22
0.0;3;MOC;40
0.511;3;MOC;12
1.913;2;MOC;29
2.212;2;MOC;14
2.412;2;MOC;33
2.912;2;MOC;34
2.948;2;MTC;27
3.113;2;MOC;41
3.953;2;MTC;29
3.953;2;MTC;13
4.254;2;MTC;33
4.754;2;MTC;34
4.754;2;MTC;2
5.019;2;MOC;2
7.458;2;MTC;19
7.728;2;MOC;19
7.728;2;MOC;20
7.757;2;MTC;20
21.648;2;MOC;26
37.924;2;MTC;21
38.223;2;MTC;28
47.09;2;MTC;42
47.763;2;MOC;26
51.27;2;MOC;40
58.445;2;MOC;40
