# Supplementary material for: Features spaces and a learning system for structural-temporal data, and their application on a use case of real-time communication network validation data
Source: PLoS One. 2020 Feb 6;15(2):e0228434. doi: 10.1371/journal.pone.0228434 (PMC7004316; doi:10.1371/journal.pone.0228434)
Supplement: S1 Data — Each communication sequence is provided in an individual file, containing all relevant data and using anonymized failure classes, protocol identifiers and event identifiers. (ZIP) [file pone.0228434.s001.zip › supporting_data/AFC_data/class15_sample22.txt]

failureclass 15
timestamp;protocolindex;client;eventtypeindex
0.0;3;MOC;22
0.602;3;MOC;40
2.803;3;MTC;22
2.906;3;MOC;12
3.104;3;MTC;40
3.401;3;MTC;27
4.31;2;MOC;29
4.51;2;MOC;14
4.61;2;MOC;33
5.107;2;MTC;29
5.107;2;MTC;13
5.109;2;MOC;34
5.507;2;MTC;33
5.71;2;MOC;41
5.912;2;MOC;2
6.007;2;MTC;34
6.007;2;MTC;2
6.407;2;MTC;41
8.711;2;MTC;19
8.91;2;MTC;20
11.724;2;MOC;19
11.724;2;MOC;20
12.415;2;MTC;33
12.416;2;MTC;34
36.985;2;MOC;26
43.581;2;MTC;21
43.779;2;MTC;28
44.701;2;MOC;33
44.701;2;MOC;34
44.882;2;MTC;26
45.304;2;MOC;41
46.583;2;MTC;41
46.583;2;MTC;42
50.204;2;MTC;40
54.814;2;MOC;42
82.484;3;MTC;40
