# Supplementary material for: Features spaces and a learning system for structural-temporal data, and their application on a use case of real-time communication network validation data
Source: PLoS One. 2020 Feb 6;15(2):e0228434. doi: 10.1371/journal.pone.0228434 (PMC7004316; doi:10.1371/journal.pone.0228434)
Supplement: S1 Data — Each communication sequence is provided in an individual file, containing all relevant data and using anonymized failure classes, protocol identifiers and event identifiers. (ZIP) [file pone.0228434.s001.zip › supporting_data/AFC_data/class15_sample23.txt]

failureclass 15
timestamp;protocolindex;client;eventtypeindex
0.0;3;MOC;40
3.807;3;MOC;22
5.908;3;MOC;40
6.711;3;MOC;26
55.908;3;MTC;40
