# Supplementary material for: Features spaces and a learning system for structural-temporal data, and their application on a use case of real-time communication network validation data
Source: PLoS One. 2020 Feb 6;15(2):e0228434. doi: 10.1371/journal.pone.0228434 (PMC7004316; doi:10.1371/journal.pone.0228434)
Supplement: S1 Data — Each communication sequence is provided in an individual file, containing all relevant data and using anonymized failure classes, protocol identifiers and event identifiers. (ZIP) [file pone.0228434.s001.zip › supporting_data/AFC_data/class15_sample25.txt]

failureclass 15
timestamp;protocolindex;client;eventtypeindex
0.0;2;MOC;26
35.093;2;MOC;26
35.894;1;MOC;18
38.0;1;MOC;16
38.001;1;MOC;17
39.907;1;MOC;15
45.262;3;MTC;40
