# Supplementary material for: Features spaces and a learning system for structural-temporal data, and their application on a use case of real-time communication network validation data
Source: PLoS One. 2020 Feb 6;15(2):e0228434. doi: 10.1371/journal.pone.0228434 (PMC7004316; doi:10.1371/journal.pone.0228434)
Supplement: S1 Data — Each communication sequence is provided in an individual file, containing all relevant data and using anonymized failure classes, protocol identifiers and event identifiers. (ZIP) [file pone.0228434.s001.zip › supporting_data/AFC_data/class15_sample27.txt]

failureclass 15
timestamp;protocolindex;client;eventtypeindex
0.0;3;MOC;22
1.506;2;MOC;12
1.907;2;MOC;29
2.107;2;MOC;14
3.033;3;MTC;22
4.634;2;MTC;27
4.936;2;MTC;29
4.936;2;MTC;13
5.616;2;MOC;33
6.021;2;MOC;34
6.348;2;MTC;33
6.851;2;MTC;34
6.851;2;MTC;2
7.124;2;MOC;2
10.254;2;MTC;19
10.554;2;MTC;20
10.635;2;MOC;19
10.636;2;MOC;20
55.049;1;MTC;26
81.908;2;MOC;21
82.209;2;MOC;28
83.61;2;MOC;42
84.11;2;MOC;40
87.489;3;MOC;40
94.421;1;MTC;26
