# Supplementary material for: Features spaces and a learning system for structural-temporal data, and their application on a use case of real-time communication network validation data
Source: PLoS One. 2020 Feb 6;15(2):e0228434. doi: 10.1371/journal.pone.0228434 (PMC7004316; doi:10.1371/journal.pone.0228434)
Supplement: S1 Data — Each communication sequence is provided in an individual file, containing all relevant data and using anonymized failure classes, protocol identifiers and event identifiers. (ZIP) [file pone.0228434.s001.zip › supporting_data/AFC_data/class15_sample28.txt]

failureclass 15
timestamp;protocolindex;client;eventtypeindex
0.0;3;MOC;22
1.503;2;MOC;12
1.804;2;MOC;29
2.105;2;MOC;14
2.623;3;MTC;22
2.906;2;MOC;33
3.122;3;MTC;40
3.308;2;MOC;34
3.724;3;MTC;26
3.908;2;MOC;2
22.677;2;MOC;21
22.976;2;MOC;28
24.077;2;MOC;42
24.578;2;MOC;40
24.678;2;MOC;40
27.928;3;MOC;40
66.227;3;MOC;40
