# Supplementary material for: Features spaces and a learning system for structural-temporal data, and their application on a use case of real-time communication network validation data
Source: PLoS One. 2020 Feb 6;15(2):e0228434. doi: 10.1371/journal.pone.0228434 (PMC7004316; doi:10.1371/journal.pone.0228434)
Supplement: S1 Data — Each communication sequence is provided in an individual file, containing all relevant data and using anonymized failure classes, protocol identifiers and event identifiers. (ZIP) [file pone.0228434.s001.zip › supporting_data/AFC_data/class15_sample29.txt]

failureclass 15
timestamp;protocolindex;client;eventtypeindex
0.0;1;MOC;26
0.6;1;MOC;18
42.99;1;MOC;24
42.991;1;MOC;24
43.091;1;MOC;24
43.191;1;MOC;24
43.391;1;MOC;24
43.792;1;MOC;24
43.993;1;MOC;24
50.805;1;MOC;26
62.525;1;MTC;26
62.627;1;MTC;24
63.127;1;MTC;18
63.429;1;MTC;16
63.429;1;MTC;17
64.331;1;MTC;15
72.353;1;MTC;24
72.453;1;MTC;24
72.553;1;MTC;24
72.655;1;MTC;24
79.273;1;MTC;20
82.18;1;MTC;20
85.187;1;MTC;20
85.388;1;MTC;20
88.497;1;MTC;26
90.303;2;MTC;41
91.509;2;MTC;40
91.608;2;MTC;40
