# Supplementary material for: Features spaces and a learning system for structural-temporal data, and their application on a use case of real-time communication network validation data
Source: PLoS One. 2020 Feb 6;15(2):e0228434. doi: 10.1371/journal.pone.0228434 (PMC7004316; doi:10.1371/journal.pone.0228434)
Supplement: S1 Data — Each communication sequence is provided in an individual file, containing all relevant data and using anonymized failure classes, protocol identifiers and event identifiers. (ZIP) [file pone.0228434.s001.zip › supporting_data/AFC_data/class15_sample33.txt]

failureclass 15
timestamp;protocolindex;client;eventtypeindex
0.0;3;MOC;22
0.2;3;MOC;40
0.601;2;MOC;12
1.602;2;MOC;29
1.903;2;MOC;14
2.227;3;MTC;22
2.332;3;MTC;40
3.03;2;MTC;27
4.038;2;MTC;29
4.038;2;MTC;13
4.545;2;MTC;33
4.609;2;MOC;33
4.945;2;MTC;34
4.945;2;MTC;2
5.01;2;MOC;34
5.512;2;MOC;2
7.947;2;MTC;19
8.248;2;MTC;20
8.322;2;MOC;19
8.322;2;MOC;20
11.73;2;MOC;41
11.758;2;MTC;41
13.563;2;MTC;33
14.163;2;MTC;34
14.245;2;MOC;33
14.845;2;MOC;34
70.959;1;MOC;26
91.134;1;MTC;21
91.334;1;MTC;28
91.433;1;MTC;15
92.692;1;MTC;26
93.291;1;MTC;18
93.592;1;MTC;16
93.592;1;MTC;17
95.194;1;MTC;15
