# Supplementary material for: Features spaces and a learning system for structural-temporal data, and their application on a use case of real-time communication network validation data
Source: PLoS One. 2020 Feb 6;15(2):e0228434. doi: 10.1371/journal.pone.0228434 (PMC7004316; doi:10.1371/journal.pone.0228434)
Supplement: S1 Data — Each communication sequence is provided in an individual file, containing all relevant data and using anonymized failure classes, protocol identifiers and event identifiers. (ZIP) [file pone.0228434.s001.zip › supporting_data/AFC_data/class15_sample38.txt]

failureclass 15
timestamp;protocolindex;client;eventtypeindex
0.0;3;MTC;40
1.978;3;MOC;22
2.078;3;MOC;40
2.679;2;MOC;12
3.98;2;MOC;29
4.081;2;MOC;14
4.682;2;MOC;41
5.222;3;MTC;22
5.622;3;MTC;40
6.325;3;MTC;26
10.193;2;MOC;33
10.593;2;MOC;34
15.106;2;MOC;2
18.25;3;MTC;40
22.658;2;MTC;40
26.727;2;MTC;40
26.747;2;MOC;21
26.947;2;MOC;28
27.147;2;MOC;40
28.549;3;MOC;40
63.341;3;MTC;40
