# Supplementary material for: Features spaces and a learning system for structural-temporal data, and their application on a use case of real-time communication network validation data
Source: PLoS One. 2020 Feb 6;15(2):e0228434. doi: 10.1371/journal.pone.0228434 (PMC7004316; doi:10.1371/journal.pone.0228434)
Supplement: S1 Data — Each communication sequence is provided in an individual file, containing all relevant data and using anonymized failure classes, protocol identifiers and event identifiers. (ZIP) [file pone.0228434.s001.zip › supporting_data/AFC_data/class15_sample39.txt]

failureclass 15
timestamp;protocolindex;client;eventtypeindex
0.0;1;MTC;26
0.602;1;MTC;18
0.803;1;MTC;16
0.803;1;MTC;17
2.906;1;MTC;15
4.667;2;MOC;26
20.044;2;MOC;26
46.914;2;MOC;26
50.679;3;MTC;26
53.285;2;MTC;41
54.989;2;MTC;40
56.293;2;MTC;26
64.81;2;MTC;26
66.317;2;MTC;33
66.317;2;MTC;34
68.516;2;MTC;41
73.789;2;MOC;26
83.756;2;MTC;26
100.633;2;MOC;26
