# Supplementary material for: Features spaces and a learning system for structural-temporal data, and their application on a use case of real-time communication network validation data
Source: PLoS One. 2020 Feb 6;15(2):e0228434. doi: 10.1371/journal.pone.0228434 (PMC7004316; doi:10.1371/journal.pone.0228434)
Supplement: S1 Data — Each communication sequence is provided in an individual file, containing all relevant data and using anonymized failure classes, protocol identifiers and event identifiers. (ZIP) [file pone.0228434.s001.zip › supporting_data/AFC_data/class15_sample4.txt]

failureclass 15
timestamp;protocolindex;client;eventtypeindex
0.0;3;MTC;40
0.074;3;MOC;22
1.175;3;MOC;40
1.477;3;MOC;26
4.993;3;MOC;12
5.894;2;MOC;29
6.294;2;MOC;14
6.765;3;MTC;22
7.866;3;MTC;40
8.467;3;MTC;26
11.125;3;MTC;40
16.007;2;MOC;33
16.608;2;MOC;34
18.112;2;MOC;33
18.412;2;MOC;34
19.013;2;MOC;2
22.42;2;MOC;19
22.42;2;MOC;20
28.627;2;MOC;18
30.633;1;MOC;21
30.833;1;MOC;28
30.934;1;MOC;15
32.796;3;MTC;40
44.358;3;MOC;40
