# Supplementary material for: Features spaces and a learning system for structural-temporal data, and their application on a use case of real-time communication network validation data
Source: PLoS One. 2020 Feb 6;15(2):e0228434. doi: 10.1371/journal.pone.0228434 (PMC7004316; doi:10.1371/journal.pone.0228434)
Supplement: S1 Data — Each communication sequence is provided in an individual file, containing all relevant data and using anonymized failure classes, protocol identifiers and event identifiers. (ZIP) [file pone.0228434.s001.zip › supporting_data/AFC_data/class15_sample40.txt]

failureclass 15
timestamp;protocolindex;client;eventtypeindex
0.0;3;MOC;26
11.753;3;MOC;26
29.678;3;MOC;40
44.733;3;MOC;26
45.232;3;MOC;40
48.338;2;MOC;41
50.549;2;MOC;40
54.584;3;MTC;40
57.748;2;MOC;33
57.748;2;MOC;34
70.06;2;MOC;42
72.165;2;MOC;40
91.35;3;MOC;38
91.35;3;MOC;36
