# Supplementary material for: Features spaces and a learning system for structural-temporal data, and their application on a use case of real-time communication network validation data
Source: PLoS One. 2020 Feb 6;15(2):e0228434. doi: 10.1371/journal.pone.0228434 (PMC7004316; doi:10.1371/journal.pone.0228434)
Supplement: S1 Data — Each communication sequence is provided in an individual file, containing all relevant data and using anonymized failure classes, protocol identifiers and event identifiers. (ZIP) [file pone.0228434.s001.zip › supporting_data/AFC_data/class15_sample41.txt]

failureclass 15
timestamp;protocolindex;client;eventtypeindex
0.0;1;MOC;26
11.025;2;MOC;26
33.889;3;MTC;40
47.806;2;MOC;26
47.905;2;MOC;26
48.506;2;MOC;18
50.614;1;MOC;16
50.614;1;MOC;17
52.918;1;MOC;15
69.656;1;MOC;26
71.157;1;MOC;18
71.358;1;MOC;16
71.358;1;MOC;17
77.07;1;MOC;15
