# Supplementary material for: Features spaces and a learning system for structural-temporal data, and their application on a use case of real-time communication network validation data
Source: PLoS One. 2020 Feb 6;15(2):e0228434. doi: 10.1371/journal.pone.0228434 (PMC7004316; doi:10.1371/journal.pone.0228434)
Supplement: S1 Data — Each communication sequence is provided in an individual file, containing all relevant data and using anonymized failure classes, protocol identifiers and event identifiers. (ZIP) [file pone.0228434.s001.zip › supporting_data/AFC_data/class15_sample42.txt]

failureclass 15
timestamp;protocolindex;client;eventtypeindex
0.0;3;MTC;40
3.156;3;MOC;22
4.458;2;MOC;12
4.759;2;MOC;29
5.059;2;MOC;14
5.226;3;MTC;22
6.553;2;MTC;27
7.154;2;MTC;29
7.154;2;MTC;13
7.656;2;MTC;33
7.672;2;MOC;33
8.158;2;MTC;34
8.158;2;MTC;2
8.174;2;MOC;34
8.776;2;MOC;2
10.962;2;MTC;19
11.162;2;MTC;20
11.182;2;MOC;19
11.182;2;MOC;20
81.243;1;MOC;26
85.034;1;MTC;21
85.235;1;MTC;28
85.335;1;MTC;15
85.94;3;MTC;40
96.283;1;MOC;40
