# Supplementary material for: Features spaces and a learning system for structural-temporal data, and their application on a use case of real-time communication network validation data
Source: PLoS One. 2020 Feb 6;15(2):e0228434. doi: 10.1371/journal.pone.0228434 (PMC7004316; doi:10.1371/journal.pone.0228434)
Supplement: S1 Data — Each communication sequence is provided in an individual file, containing all relevant data and using anonymized failure classes, protocol identifiers and event identifiers. (ZIP) [file pone.0228434.s001.zip › supporting_data/AFC_data/class15_sample43.txt]

failureclass 15
timestamp;protocolindex;client;eventtypeindex
0.0;3;MTC;26
17.938;3;MTC;26
31.17;2;MTC;41
40.794;2;MTC;42
40.994;2;MTC;40
55.524;2;MTC;26
58.63;2;MTC;25
59.733;2;MTC;41
60.033;2;MTC;40
61.936;2;MTC;26
63.441;2;MTC;6
64.342;2;MTC;41
65.143;2;MTC;33
65.644;2;MTC;34
84.563;2;MTC;42
88.782;2;MTC;40
