# Supplementary material for: Features spaces and a learning system for structural-temporal data, and their application on a use case of real-time communication network validation data
Source: PLoS One. 2020 Feb 6;15(2):e0228434. doi: 10.1371/journal.pone.0228434 (PMC7004316; doi:10.1371/journal.pone.0228434)
Supplement: S1 Data — Each communication sequence is provided in an individual file, containing all relevant data and using anonymized failure classes, protocol identifiers and event identifiers. (ZIP) [file pone.0228434.s001.zip › supporting_data/AFC_data/class15_sample5.txt]

failureclass 15
timestamp;protocolindex;client;eventtypeindex
0.0;1;MOC;12
0.7;1;MOC;18
1.2;1;MOC;16
1.2;1;MOC;17
1.2;1;MOC;29
3.301;1;MOC;14
3.801;1;MOC;3
3.801;1;MOC;4
5.059;3;MTC;22
6.159;3;MTC;40
6.761;3;MTC;26
20.414;1;MOC;19
20.415;1;MOC;20
28.829;1;MOC;21
29.029;1;MOC;28
29.228;1;MOC;15
30.252;2;MTC;26
35.762;1;MOC;24
35.862;1;MOC;24
36.263;1;MOC;24
36.364;1;MOC;24
36.464;1;MOC;24
36.565;1;MOC;24
36.765;1;MOC;24
37.265;1;MOC;24
37.366;1;MOC;24
37.568;1;MOC;24
37.768;1;MOC;24
37.866;1;MOC;24
37.968;1;MOC;24
38.57;1;MOC;24
38.769;1;MOC;24
39.068;1;MOC;24
39.269;1;MOC;24
42.778;2;MTC;33
42.779;2;MTC;34
49.202;2;MTC;40
51.103;2;MTC;26
53.304;2;MTC;41
62.727;2;MTC;33
62.727;2;MTC;34
71.236;2;MTC;40
72.441;2;MTC;26
74.952;2;MTC;41
74.952;2;MTC;27
83.869;2;MTC;41
88.379;2;MTC;40
95.696;2;MTC;33
95.795;2;MTC;34
