# Supplementary material for: Features spaces and a learning system for structural-temporal data, and their application on a use case of real-time communication network validation data
Source: PLoS One. 2020 Feb 6;15(2):e0228434. doi: 10.1371/journal.pone.0228434 (PMC7004316; doi:10.1371/journal.pone.0228434)
Supplement: S1 Data — Each communication sequence is provided in an individual file, containing all relevant data and using anonymized failure classes, protocol identifiers and event identifiers. (ZIP) [file pone.0228434.s001.zip › supporting_data/AFC_data/class15_sample6.txt]

failureclass 15
timestamp;protocolindex;client;eventtypeindex
0.0;1;MOC;12
0.601;1;MOC;18
0.801;1;MOC;16
0.801;1;MOC;17
0.801;1;MOC;29
2.232;3;MTC;40
2.903;1;MOC;14
3.405;1;MOC;3
3.405;1;MOC;4
4.891;3;MTC;22
5.817;3;MTC;40
6.517;3;MTC;26
19.659;2;MTC;33
19.659;2;MTC;34
20.437;1;MOC;19
20.437;1;MOC;20
27.019;2;MTC;40
28.661;1;MOC;21
28.763;1;MOC;28
28.96;1;MOC;15
31.566;1;MOC;26
32.067;1;MOC;18
32.268;1;MOC;16
32.268;1;MOC;17
34.169;1;MOC;15
37.313;3;MTC;40
38.079;1;MOC;26
38.578;1;MOC;18
38.778;1;MOC;16
38.778;1;MOC;17
40.682;1;MOC;15
49.48;3;MTC;40
