# Supplementary material for: Features spaces and a learning system for structural-temporal data, and their application on a use case of real-time communication network validation data
Source: PLoS One. 2020 Feb 6;15(2):e0228434. doi: 10.1371/journal.pone.0228434 (PMC7004316; doi:10.1371/journal.pone.0228434)
Supplement: S1 Data — Each communication sequence is provided in an individual file, containing all relevant data and using anonymized failure classes, protocol identifiers and event identifiers. (ZIP) [file pone.0228434.s001.zip › supporting_data/AFC_data/class15_sample7.txt]

failureclass 15
timestamp;protocolindex;client;eventtypeindex
0.0;1;MTC;15
0.12;1;MOC;15
4.429;1;MOC;12
4.93;1;MOC;18
5.229;1;MOC;16
5.229;1;MOC;17
5.229;1;MOC;29
7.132;1;MOC;14
7.531;1;MOC;3
7.631;1;MOC;4
8.227;1;MTC;40
8.526;1;MTC;22
9.526;3;MTC;40
10.731;3;MTC;26
18.359;1;MOC;21
18.542;1;MTC;26
18.559;1;MOC;28
18.659;1;MOC;15
20.886;1;MOC;26
21.587;1;MOC;18
21.786;1;MOC;16
21.786;1;MOC;17
24.187;1;MOC;15
36.174;1;MTC;26
37.878;1;MTC;18
43.789;1;MTC;16
43.79;1;MTC;17
50.402;1;MTC;15
53.609;1;MTC;26
54.013;1;MTC;18
55.714;1;MTC;16
55.714;1;MTC;17
57.114;1;MTC;15
61.005;1;MOC;26
61.614;1;MOC;18
61.904;1;MOC;16
61.904;1;MOC;17
64.634;1;MTC;40
