# Supplementary material for: Features spaces and a learning system for structural-temporal data, and their application on a use case of real-time communication network validation data
Source: PLoS One. 2020 Feb 6;15(2):e0228434. doi: 10.1371/journal.pone.0228434 (PMC7004316; doi:10.1371/journal.pone.0228434)
Supplement: S1 Data — Each communication sequence is provided in an individual file, containing all relevant data and using anonymized failure classes, protocol identifiers and event identifiers. (ZIP) [file pone.0228434.s001.zip › supporting_data/AFC_data/class15_sample8.txt]

failureclass 15
timestamp;protocolindex;client;eventtypeindex
0.0;3;MOC;40
4.424;3;MOC;22
4.435;3;MTC;40
4.925;3;MOC;40
5.826;3;MOC;26
7.43;3;MOC;12
7.93;2;MOC;29
8.131;2;MOC;14
8.522;3;MTC;22
8.921;3;MTC;40
9.825;3;MTC;26
18.153;2;MOC;41
18.853;2;MOC;33
19.154;2;MOC;34
19.555;2;MOC;2
20.049;2;MTC;26
24.268;2;MOC;19
24.268;2;MOC;20
26.862;2;MTC;26
32.593;2;MOC;21
32.796;2;MOC;28
32.994;2;MOC;40
39.496;2;MOC;40
49.011;2;MTC;26
59.962;3;MOC;40
81.975;2;MTC;26
82.376;2;MTC;18
