# Supplementary material for: Features spaces and a learning system for structural-temporal data, and their application on a use case of real-time communication network validation data
Source: PLoS One. 2020 Feb 6;15(2):e0228434. doi: 10.1371/journal.pone.0228434 (PMC7004316; doi:10.1371/journal.pone.0228434)
Supplement: S1 Data — Each communication sequence is provided in an individual file, containing all relevant data and using anonymized failure classes, protocol identifiers and event identifiers. (ZIP) [file pone.0228434.s001.zip › supporting_data/AFC_data/class15_sample9.txt]

failureclass 15
timestamp;protocolindex;client;eventtypeindex
0.0;3;MOC;22
0.4;3;MOC;40
1.204;3;MOC;26
2.809;3;MOC;12
3.309;2;MOC;29
3.507;2;MOC;14
4.08;3;MTC;22
4.48;3;MTC;40
5.181;3;MTC;26
13.328;2;MOC;41
14.631;2;MOC;33
14.929;2;MOC;34
15.233;2;MOC;2
19.746;2;MOC;19
19.746;2;MOC;20
25.47;2;MOC;33
25.551;2;MTC;40
25.566;2;MOC;34
28.274;2;MOC;21
28.878;2;MOC;28
34.531;2;MOC;42
36.511;2;MOC;40
42.079;3;MTC;40
47.306;3;MOC;40
52.3;3;MTC;40
69.674;3;MOC;40
84.583;3;MOC;40
