# Supplementary material for: Features spaces and a learning system for structural-temporal data, and their application on a use case of real-time communication network validation data
Source: PLoS One. 2020 Feb 6;15(2):e0228434. doi: 10.1371/journal.pone.0228434 (PMC7004316; doi:10.1371/journal.pone.0228434)
Supplement: S1 Data — Each communication sequence is provided in an individual file, containing all relevant data and using anonymized failure classes, protocol identifiers and event identifiers. (ZIP) [file pone.0228434.s001.zip › supporting_data/AFC_data/class16_sample1.txt]

failureclass 16
timestamp;protocolindex;client;eventtypeindex
0.0;3;MOC;22
0.3;3;MOC;40
1.109;3;MOC;12
2.21;2;MOC;29
2.409;2;MOC;14
2.609;2;MOC;33
2.908;2;MOC;34
2.995;3;MTC;22
3.496;3;MTC;40
4.107;3;MTC;27
5.307;2;MTC;29
5.307;2;MTC;13
5.606;2;MTC;33
5.908;2;MTC;34
5.908;2;MTC;2
6.21;2;MOC;2
8.711;2;MTC;19
9.011;2;MTC;20
11.014;2;MTC;41
21.939;1;MOC;21
21.951;2;MTC;21
22.043;1;MOC;28
22.15;2;MTC;28
22.239;1;MOC;15
22.352;2;MTC;40
22.641;1;MOC;30
22.642;1;MOC;40
22.74;1;MOC;8
34.451;3;MTC;40
35.116;3;MOC;40
49.862;3;MTC;40
52.268;3;MOC;40
83.273;3;MOC;40
85.055;3;MOC;40
