# Supplementary material for: Features spaces and a learning system for structural-temporal data, and their application on a use case of real-time communication network validation data
Source: PLoS One. 2020 Feb 6;15(2):e0228434. doi: 10.1371/journal.pone.0228434 (PMC7004316; doi:10.1371/journal.pone.0228434)
Supplement: S1 Data — Each communication sequence is provided in an individual file, containing all relevant data and using anonymized failure classes, protocol identifiers and event identifiers. (ZIP) [file pone.0228434.s001.zip › supporting_data/AFC_data/class16_sample10.txt]

failureclass 16
timestamp;protocolindex;client;eventtypeindex
0.0;3;MOC;22
11.429;3;MOC;26
13.033;3;MOC;12
13.133;3;MOC;29
13.332;2;MOC;14
14.674;3;MTC;22
14.774;3;MTC;40
15.387;3;MTC;27
16.486;2;MTC;29
16.486;2;MTC;13
16.84;2;MOC;33
17.087;2;MTC;33
17.201;2;MTC;34
17.201;2;MTC;2
17.24;2;MOC;34
17.641;2;MOC;2
19.998;2;MTC;19
20.3;2;MTC;20
20.348;2;MOC;19
20.348;2;MOC;20
22.553;2;MOC;41
23.504;2;MTC;41
25.561;2;MOC;33
25.611;2;MTC;33
26.711;2;MTC;34
26.762;2;MOC;34
92.403;2;MOC;21
92.603;2;MOC;28
92.727;2;MTC;21
92.929;2;MTC;28
94.907;2;MOC;40
95.332;2;MTC;26
95.733;2;MTC;9
95.909;2;MOC;26
97.133;2;MTC;41
97.133;2;MTC;42
97.333;2;MTC;40
97.433;2;MTC;40
97.514;2;MOC;41
98.214;2;MOC;40
98.315;2;MOC;40
