# Supplementary material for: Features spaces and a learning system for structural-temporal data, and their application on a use case of real-time communication network validation data
Source: PLoS One. 2020 Feb 6;15(2):e0228434. doi: 10.1371/journal.pone.0228434 (PMC7004316; doi:10.1371/journal.pone.0228434)
Supplement: S1 Data — Each communication sequence is provided in an individual file, containing all relevant data and using anonymized failure classes, protocol identifiers and event identifiers. (ZIP) [file pone.0228434.s001.zip › supporting_data/AFC_data/class16_sample11.txt]

failureclass 16
timestamp;protocolindex;client;eventtypeindex
0.0;3;MOC;22
1.201;3;MOC;40
2.603;3;MOC;12
3.612;2;MOC;29
3.812;2;MOC;14
4.998;3;MTC;22
5.002;3;MTC;40
6.3;3;MTC;27
7.304;2;MTC;29
7.304;2;MTC;13
7.616;2;MOC;33
7.704;2;MTC;33
8.004;2;MTC;34
8.004;2;MTC;2
8.016;2;MOC;34
8.418;2;MOC;2
10.807;2;MTC;19
11.222;2;MOC;19
11.222;2;MOC;20
12.523;2;MOC;41
14.328;2;MOC;33
15.53;2;MOC;34
40.867;2;MTC;21
40.967;2;MOC;21
41.267;2;MOC;28
41.366;2;MOC;40
41.467;2;MOC;40
44.675;2;MTC;40
44.776;2;MTC;40
44.976;2;MTC;26
47.18;2;MTC;41
48.082;2;MTC;40
48.182;2;MTC;6
52.515;3;MOC;40
52.996;2;MTC;33
53.396;2;MTC;34
78.428;2;MTC;42
