# Supplementary material for: Features spaces and a learning system for structural-temporal data, and their application on a use case of real-time communication network validation data
Source: PLoS One. 2020 Feb 6;15(2):e0228434. doi: 10.1371/journal.pone.0228434 (PMC7004316; doi:10.1371/journal.pone.0228434)
Supplement: S1 Data — Each communication sequence is provided in an individual file, containing all relevant data and using anonymized failure classes, protocol identifiers and event identifiers. (ZIP) [file pone.0228434.s001.zip › supporting_data/AFC_data/class16_sample12.txt]

failureclass 16
timestamp;protocolindex;client;eventtypeindex
0.0;3;MOC;22
11.403;3;MOC;12
12.702;2;MOC;29
12.902;2;MOC;14
13.943;3;MTC;22
13.948;3;MTC;40
14.744;3;MTC;27
15.846;2;MTC;29
15.846;2;MTC;13
16.11;2;MOC;33
16.145;2;MTC;33
16.51;2;MOC;34
16.548;2;MTC;34
16.548;2;MTC;2
17.714;2;MOC;2
19.252;2;MTC;19
19.522;2;MOC;19
19.522;2;MOC;20
19.552;2;MTC;20
21.224;2;MOC;41
22.557;2;MTC;41
22.827;2;MOC;33
23.928;2;MOC;34
25.065;2;MTC;33
26.268;2;MTC;34
91.759;2;MOC;21
91.96;2;MOC;28
91.991;2;MTC;21
92.16;2;MOC;40
92.191;2;MTC;28
92.26;2;MOC;40
92.401;2;MTC;40
