# Supplementary material for: Features spaces and a learning system for structural-temporal data, and their application on a use case of real-time communication network validation data
Source: PLoS One. 2020 Feb 6;15(2):e0228434. doi: 10.1371/journal.pone.0228434 (PMC7004316; doi:10.1371/journal.pone.0228434)
Supplement: S1 Data — Each communication sequence is provided in an individual file, containing all relevant data and using anonymized failure classes, protocol identifiers and event identifiers. (ZIP) [file pone.0228434.s001.zip › supporting_data/AFC_data/class16_sample13.txt]

failureclass 16
timestamp;protocolindex;client;eventtypeindex
0.0;3;MOC;22
0.102;3;MOC;40
1.3;3;MOC;12
2.502;2;MOC;29
2.8;2;MOC;14
5.247;3;MTC;22
6.549;3;MTC;40
10.104;2;MOC;33
10.405;2;MOC;34
11.906;2;MOC;33
12.862;3;MTC;27
13.005;2;MOC;34
13.964;2;MTC;29
13.964;2;MTC;13
14.266;2;MTC;33
14.665;2;MTC;34
14.665;2;MTC;2
15.005;2;MOC;2
18.067;2;MTC;19
18.468;2;MTC;20
18.506;2;MOC;19
18.506;2;MOC;20
22.375;2;MTC;41
23.676;2;MTC;33
24.877;2;MTC;34
90.607;2;MOC;21
90.709;2;MTC;21
90.806;2;MOC;28
91.008;2;MTC;28
91.108;2;MTC;40
91.109;2;MOC;40
91.208;2;MTC;40
