# Supplementary material for: Features spaces and a learning system for structural-temporal data, and their application on a use case of real-time communication network validation data
Source: PLoS One. 2020 Feb 6;15(2):e0228434. doi: 10.1371/journal.pone.0228434 (PMC7004316; doi:10.1371/journal.pone.0228434)
Supplement: S1 Data — Each communication sequence is provided in an individual file, containing all relevant data and using anonymized failure classes, protocol identifiers and event identifiers. (ZIP) [file pone.0228434.s001.zip › supporting_data/AFC_data/class16_sample14.txt]

failureclass 16
timestamp;protocolindex;client;eventtypeindex
0.0;3;MOC;12
1.301;2;MOC;29
1.4;2;MOC;14
3.861;3;MTC;22
3.963;3;MTC;40
4.563;3;MTC;27
5.565;2;MTC;9
6.368;2;MTC;29
6.368;2;MTC;13
6.667;2;MTC;33
6.704;2;MOC;33
7.003;2;MOC;34
7.067;2;MTC;34
7.067;2;MTC;2
7.403;2;MOC;2
8.004;2;MOC;6
8.103;2;MOC;41
8.103;2;MOC;6
9.771;2;MTC;19
10.104;2;MOC;19
10.104;2;MOC;20
10.172;2;MTC;20
11.804;2;MOC;41
13.076;2;MTC;41
15.209;2;MOC;33
15.279;2;MTC;33
16.41;2;MOC;34
16.481;2;MTC;34
68.103;2;MOC;33
69.303;2;MOC;34
82.219;2;MOC;21
82.422;2;MOC;28
82.511;2;MTC;21
82.71;2;MTC;28
82.72;2;MOC;40
82.82;2;MOC;40
85.214;2;MTC;26
87.317;2;MTC;41
