# Supplementary material for: Features spaces and a learning system for structural-temporal data, and their application on a use case of real-time communication network validation data
Source: PLoS One. 2020 Feb 6;15(2):e0228434. doi: 10.1371/journal.pone.0228434 (PMC7004316; doi:10.1371/journal.pone.0228434)
Supplement: S1 Data — Each communication sequence is provided in an individual file, containing all relevant data and using anonymized failure classes, protocol identifiers and event identifiers. (ZIP) [file pone.0228434.s001.zip › supporting_data/AFC_data/class16_sample15.txt]

failureclass 16
timestamp;protocolindex;client;eventtypeindex
0.0;3;MOC;22
0.501;3;MOC;40
0.802;3;MOC;12
1.907;2;MOC;29
2.206;2;MOC;14
4.706;3;MTC;22
6.034;3;MTC;40
8.313;2;MOC;33
8.438;3;MTC;27
8.617;2;MOC;34
12.222;2;MOC;41
16.059;2;MTC;29
16.059;2;MTC;13
16.556;2;MTC;33
16.957;2;MTC;34
16.957;2;MTC;2
17.125;2;MOC;2
19.762;2;MTC;19
20.025;2;MOC;19
20.025;2;MOC;20
20.068;2;MTC;20
23.226;2;MOC;33
24.374;2;MTC;41
24.426;2;MOC;34
25.883;2;MTC;33
27.084;2;MTC;34
92.149;2;MOC;21
92.349;2;MOC;28
92.417;2;MTC;21
92.717;2;MTC;28
92.817;2;MTC;40
92.917;2;MTC;40
93.15;2;MOC;40
93.251;2;MOC;40
