# Supplementary material for: Features spaces and a learning system for structural-temporal data, and their application on a use case of real-time communication network validation data
Source: PLoS One. 2020 Feb 6;15(2):e0228434. doi: 10.1371/journal.pone.0228434 (PMC7004316; doi:10.1371/journal.pone.0228434)
Supplement: S1 Data — Each communication sequence is provided in an individual file, containing all relevant data and using anonymized failure classes, protocol identifiers and event identifiers. (ZIP) [file pone.0228434.s001.zip › supporting_data/AFC_data/class16_sample16.txt]

failureclass 16
timestamp;protocolindex;client;eventtypeindex
0.0;3;MOC;22
0.121;3;MOC;40
0.329;3;MOC;12
1.332;2;MOC;29
1.53;2;MOC;14
3.066;3;MTC;22
3.187;3;MTC;40
3.588;3;MTC;27
4.589;2;MTC;29
4.589;2;MTC;13
4.989;2;MTC;33
5.087;2;MTC;34
5.087;2;MTC;2
8.002;2;MTC;41
8.301;2;MTC;19
8.502;2;MTC;20
11.611;2;MTC;33
12.412;2;MTC;34
91.08;2;MTC;21
91.28;2;MTC;28
92.584;2;MTC;40
92.685;2;MTC;40
