# Supplementary material for: Features spaces and a learning system for structural-temporal data, and their application on a use case of real-time communication network validation data
Source: PLoS One. 2020 Feb 6;15(2):e0228434. doi: 10.1371/journal.pone.0228434 (PMC7004316; doi:10.1371/journal.pone.0228434)
Supplement: S1 Data — Each communication sequence is provided in an individual file, containing all relevant data and using anonymized failure classes, protocol identifiers and event identifiers. (ZIP) [file pone.0228434.s001.zip › supporting_data/AFC_data/class16_sample17.txt]

failureclass 16
timestamp;protocolindex;client;eventtypeindex
0.0;3;MTC;38
0.097;3;MTC;36
4.076;3;MOC;40
4.776;3;MOC;22
6.477;2;MOC;12
6.778;2;MOC;29
7.079;2;MOC;14
7.504;3;MTC;22
9.409;2;MTC;27
13.293;2;MOC;33
13.797;2;MOC;34
19.536;2;MTC;40
20.994;2;MTC;40
20.994;2;MTC;30
21.098;2;MTC;8
22.098;2;MTC;22
23.497;3;MTC;40
25.708;3;MTC;26
26.408;1;MTC;18
28.509;1;MTC;16
28.509;1;MTC;17
29.211;1;MTC;29
29.211;1;MTC;13
30.613;1;MTC;3
30.613;1;MTC;2
30.711;1;MTC;4
30.96;2;MOC;21
31.11;1;MTC;21
31.16;2;MOC;28
31.51;1;MTC;28
31.61;1;MTC;15
32.462;2;MOC;42
32.862;2;MOC;40
33.063;2;MOC;40
36.489;3;MOC;40
49.704;3;MTC;40
56.784;3;MOC;40
99.122;3;MOC;40
