# Supplementary material for: Features spaces and a learning system for structural-temporal data, and their application on a use case of real-time communication network validation data
Source: PLoS One. 2020 Feb 6;15(2):e0228434. doi: 10.1371/journal.pone.0228434 (PMC7004316; doi:10.1371/journal.pone.0228434)
Supplement: S1 Data — Each communication sequence is provided in an individual file, containing all relevant data and using anonymized failure classes, protocol identifiers and event identifiers. (ZIP) [file pone.0228434.s001.zip › supporting_data/AFC_data/class16_sample18.txt]

failureclass 16
timestamp;protocolindex;client;eventtypeindex
0.0;3;MOC;40
1.969;3;MOC;22
2.069;3;MOC;40
2.969;2;MOC;12
14.151;3;MTC;40
14.295;2;MOC;29
14.595;2;MOC;14
15.39;3;MTC;22
15.89;3;MTC;40
16.792;3;MTC;26
17.695;3;MTC;9
18.698;2;MTC;29
18.699;2;MTC;13
18.908;2;MOC;33
18.998;2;MTC;33
19.3;2;MTC;34
19.3;2;MTC;2
19.308;2;MOC;34
20.313;2;MOC;2
22.401;2;MTC;19
22.62;2;MOC;19
22.62;2;MOC;20
22.702;2;MTC;20
25.324;2;MOC;41
26.729;2;MOC;33
27.309;2;MTC;33
27.829;2;MOC;34
28.41;2;MTC;34
93.998;2;MOC;21
94.156;2;MTC;21
94.198;2;MOC;28
94.458;2;MTC;28
94.558;2;MTC;40
94.659;2;MTC;40
95.9;2;MOC;40
96.0;2;MOC;40
