# Supplementary material for: Features spaces and a learning system for structural-temporal data, and their application on a use case of real-time communication network validation data
Source: PLoS One. 2020 Feb 6;15(2):e0228434. doi: 10.1371/journal.pone.0228434 (PMC7004316; doi:10.1371/journal.pone.0228434)
Supplement: S1 Data — Each communication sequence is provided in an individual file, containing all relevant data and using anonymized failure classes, protocol identifiers and event identifiers. (ZIP) [file pone.0228434.s001.zip › supporting_data/AFC_data/class16_sample19.txt]

failureclass 16
timestamp;protocolindex;client;eventtypeindex
0.0;3;MOC;22
0.202;3;MOC;40
0.402;3;MOC;12
1.303;2;MOC;29
1.503;2;MOC;14
2.294;3;MTC;22
2.387;3;MTC;40
2.587;3;MTC;27
3.487;2;MTC;29
3.488;2;MTC;13
3.989;2;MTC;33
4.004;2;MOC;33
4.005;2;MOC;34
4.088;2;MTC;34
4.088;2;MTC;2
4.606;2;MOC;2
10.02;2;MOC;33
10.722;2;MOC;34
65.683;2;MOC;21
65.982;2;MOC;28
67.492;2;MOC;41
67.492;2;MOC;42
67.784;2;MOC;40
91.76;3;MOC;40
