# Supplementary material for: Features spaces and a learning system for structural-temporal data, and their application on a use case of real-time communication network validation data
Source: PLoS One. 2020 Feb 6;15(2):e0228434. doi: 10.1371/journal.pone.0228434 (PMC7004316; doi:10.1371/journal.pone.0228434)
Supplement: S1 Data — Each communication sequence is provided in an individual file, containing all relevant data and using anonymized failure classes, protocol identifiers and event identifiers. (ZIP) [file pone.0228434.s001.zip › supporting_data/AFC_data/class16_sample2.txt]

failureclass 16
timestamp;protocolindex;client;eventtypeindex
0.0;3;MOC;22
0.597;3;MOC;40
1.204;3;MOC;26
2.04;3;MTC;40
2.5;3;MOC;12
2.901;2;MOC;29
3.102;2;MOC;14
3.301;2;MOC;33
3.603;2;MOC;34
3.858;3;MTC;22
4.568;3;MTC;40
5.785;3;MTC;26
7.386;3;MTC;29
7.386;3;MTC;13
8.913;2;MOC;41
13.902;2;MTC;40
14.027;2;MOC;21
14.326;2;MOC;28
14.537;2;MOC;40
14.538;2;MOC;40
28.088;3;MOC;40
29.559;3;MTC;40
93.287;3;MOC;40
