# Supplementary material for: Features spaces and a learning system for structural-temporal data, and their application on a use case of real-time communication network validation data
Source: PLoS One. 2020 Feb 6;15(2):e0228434. doi: 10.1371/journal.pone.0228434 (PMC7004316; doi:10.1371/journal.pone.0228434)
Supplement: S1 Data — Each communication sequence is provided in an individual file, containing all relevant data and using anonymized failure classes, protocol identifiers and event identifiers. (ZIP) [file pone.0228434.s001.zip › supporting_data/AFC_data/class16_sample20.txt]

failureclass 16
timestamp;protocolindex;client;eventtypeindex
0.0;3;MOC;22
0.2;3;MOC;40
0.301;3;MOC;12
1.206;2;MOC;29
1.405;2;MOC;14
2.917;3;MTC;22
3.031;3;MTC;40
3.833;3;MTC;26
7.215;2;MOC;33
7.215;2;MOC;34
9.125;2;MOC;41
11.128;2;MOC;21
11.329;2;MOC;28
11.528;2;MOC;40
18.362;2;MTC;40
18.662;2;MTC;40
19.064;2;MTC;40
21.998;3;MOC;40
23.373;2;MTC;40
23.675;2;MTC;40
24.075;2;MTC;40
28.523;2;MTC;26
30.227;2;MTC;41
31.628;2;MTC;40
31.727;2;MTC;6
36.538;2;MTC;40
38.342;2;MTC;33
38.342;2;MTC;34
52.859;2;MTC;42
71.177;2;MTC;42
85.955;3;MTC;40
