# Supplementary material for: Features spaces and a learning system for structural-temporal data, and their application on a use case of real-time communication network validation data
Source: PLoS One. 2020 Feb 6;15(2):e0228434. doi: 10.1371/journal.pone.0228434 (PMC7004316; doi:10.1371/journal.pone.0228434)
Supplement: S1 Data — Each communication sequence is provided in an individual file, containing all relevant data and using anonymized failure classes, protocol identifiers and event identifiers. (ZIP) [file pone.0228434.s001.zip › supporting_data/AFC_data/class16_sample21.txt]

failureclass 16
timestamp;protocolindex;client;eventtypeindex
0.0;3;MOC;22
0.202;3;MOC;40
2.502;1;MOC;26
3.104;1;MOC;18
3.705;1;MOC;9
6.011;1;MOC;16
6.011;1;MOC;17
6.412;1;MOC;12
6.712;1;MOC;29
7.113;1;MOC;14
7.862;3;MTC;22
7.863;3;MTC;40
13.23;1;MOC;3
13.33;1;MOC;4
14.882;3;MTC;26
18.381;2;MTC;29
18.381;2;MTC;13
19.183;2;MTC;33
19.786;2;MTC;34
19.786;2;MTC;2
19.955;1;MOC;2
22.892;2;MTC;19
23.168;1;MOC;19
23.168;1;MOC;20
23.192;2;MTC;20
29.904;2;MTC;33
30.605;2;MTC;34
94.441;1;MOC;21
94.641;1;MOC;28
94.788;2;MTC;21
94.841;1;MOC;15
94.988;2;MTC;28
96.19;2;MTC;40
96.29;2;MTC;40
