# Supplementary material for: Features spaces and a learning system for structural-temporal data, and their application on a use case of real-time communication network validation data
Source: PLoS One. 2020 Feb 6;15(2):e0228434. doi: 10.1371/journal.pone.0228434 (PMC7004316; doi:10.1371/journal.pone.0228434)
Supplement: S1 Data — Each communication sequence is provided in an individual file, containing all relevant data and using anonymized failure classes, protocol identifiers and event identifiers. (ZIP) [file pone.0228434.s001.zip › supporting_data/AFC_data/class16_sample22.txt]

failureclass 16
timestamp;protocolindex;client;eventtypeindex
0.0;3;MOC;22
0.099;3;MOC;40
0.398;2;MOC;12
1.499;2;MOC;29
1.6;2;MOC;14
7.511;2;MOC;33
7.912;2;MOC;34
15.727;2;MOC;2
26.353;1;MOC;21
26.553;1;MOC;28
26.653;1;MOC;15
28.155;1;MOC;26
28.755;1;MOC;18
28.955;1;MOC;16
28.955;1;MOC;17
29.957;1;MOC;15
41.997;1;MTC;26
42.503;1;MTC;18
44.402;1;MTC;16
44.402;1;MTC;17
45.603;1;MTC;15
65.546;1;MTC;6
75.23;1;MTC;26
75.331;1;MTC;24
75.829;1;MTC;18
76.03;1;MTC;16
76.03;1;MTC;17
77.23;1;MTC;15
77.63;1;MTC;6
77.731;1;MTC;24
77.732;1;MTC;24
77.831;1;MTC;24
77.932;1;MTC;24
78.031;1;MTC;24
78.131;1;MTC;24
78.132;1;MTC;24
78.231;1;MTC;24
78.431;1;MTC;24
79.031;1;MTC;24
79.132;1;MTC;24
79.231;1;MTC;24
79.432;1;MTC;24
79.733;1;MTC;24
80.032;1;MTC;24
80.432;1;MTC;24
94.596;1;MTC;8
95.966;1;MOC;28
