# Supplementary material for: Features spaces and a learning system for structural-temporal data, and their application on a use case of real-time communication network validation data
Source: PLoS One. 2020 Feb 6;15(2):e0228434. doi: 10.1371/journal.pone.0228434 (PMC7004316; doi:10.1371/journal.pone.0228434)
Supplement: S1 Data — Each communication sequence is provided in an individual file, containing all relevant data and using anonymized failure classes, protocol identifiers and event identifiers. (ZIP) [file pone.0228434.s001.zip › supporting_data/AFC_data/class16_sample23.txt]

failureclass 16
timestamp;protocolindex;client;eventtypeindex
0.0;3;MOC;40
2.295;3;MOC;22
2.495;3;MOC;40
2.795;2;MOC;12
3.997;2;MOC;29
4.197;2;MOC;14
4.96;1;MTC;27
9.608;2;MOC;33
10.009;2;MOC;34
18.327;1;MOC;2
25.369;1;MTC;26
25.769;1;MTC;39
26.069;1;MTC;39
27.77;1;MTC;39
27.87;1;MTC;39
27.871;1;MTC;39
28.071;1;MTC;39
28.549;1;MOC;21
28.748;1;MOC;28
29.049;1;MOC;15
30.151;1;MOC;26
30.671;1;MTC;39
30.851;1;MOC;18
31.051;1;MOC;16
31.051;1;MOC;17
31.954;1;MOC;15
38.086;2;MTC;33
38.387;2;MTC;34
52.842;3;MOC;40
