# Supplementary material for: Features spaces and a learning system for structural-temporal data, and their application on a use case of real-time communication network validation data
Source: PLoS One. 2020 Feb 6;15(2):e0228434. doi: 10.1371/journal.pone.0228434 (PMC7004316; doi:10.1371/journal.pone.0228434)
Supplement: S1 Data — Each communication sequence is provided in an individual file, containing all relevant data and using anonymized failure classes, protocol identifiers and event identifiers. (ZIP) [file pone.0228434.s001.zip › supporting_data/AFC_data/class16_sample24.txt]

failureclass 16
timestamp;protocolindex;client;eventtypeindex
0.0;3;MOC;22
0.2;3;MOC;40
3.003;3;MOC;12
8.013;2;MOC;9
23.256;2;MOC;40
38.855;3;MTC;40
39.902;2;MOC;26
40.901;2;MOC;41
41.8;2;MOC;40
41.801;2;MOC;40
41.9;2;MOC;6
45.708;2;MOC;40
49.109;2;MOC;33
49.709;2;MOC;34
61.904;3;MTC;40
71.933;2;MOC;42
95.007;2;MOC;42
