# Supplementary material for: Features spaces and a learning system for structural-temporal data, and their application on a use case of real-time communication network validation data
Source: PLoS One. 2020 Feb 6;15(2):e0228434. doi: 10.1371/journal.pone.0228434 (PMC7004316; doi:10.1371/journal.pone.0228434)
Supplement: S1 Data — Each communication sequence is provided in an individual file, containing all relevant data and using anonymized failure classes, protocol identifiers and event identifiers. (ZIP) [file pone.0228434.s001.zip › supporting_data/AFC_data/class16_sample25.txt]

failureclass 16
timestamp;protocolindex;client;eventtypeindex
0.0;3;MTC;40
4.939;3;MOC;22
5.036;3;MOC;40
7.837;2;MOC;12
14.942;2;MOC;29
15.141;2;MOC;14
15.874;3;MTC;22
16.616;3;MTC;40
17.224;3;MTC;26
18.716;2;MTC;29
18.716;2;MTC;13
19.043;2;MOC;33
19.442;2;MOC;34
19.816;2;MTC;33
20.116;2;MTC;34
20.116;2;MTC;2
20.542;2;MOC;2
23.217;2;MTC;19
23.445;2;MOC;19
23.445;2;MOC;20
23.518;2;MTC;20
28.318;2;MTC;33
28.919;2;MTC;34
31.75;2;MOC;33
32.349;2;MOC;34
94.752;2;MOC;21
94.952;2;MOC;28
95.057;2;MTC;21
95.252;2;MOC;40
95.258;2;MTC;28
97.259;2;MTC;40
