# Supplementary material for: Features spaces and a learning system for structural-temporal data, and their application on a use case of real-time communication network validation data
Source: PLoS One. 2020 Feb 6;15(2):e0228434. doi: 10.1371/journal.pone.0228434 (PMC7004316; doi:10.1371/journal.pone.0228434)
Supplement: S1 Data — Each communication sequence is provided in an individual file, containing all relevant data and using anonymized failure classes, protocol identifiers and event identifiers. (ZIP) [file pone.0228434.s001.zip › supporting_data/AFC_data/class16_sample26.txt]

failureclass 16
timestamp;protocolindex;client;eventtypeindex
0.0;3;MOC;22
11.804;2;MOC;12
12.805;2;MOC;29
13.305;2;MOC;14
15.229;3;MTC;22
15.429;3;MTC;40
16.334;3;MTC;27
17.335;2;MTC;29
17.335;2;MTC;13
17.735;2;MTC;33
18.037;2;MTC;34
18.037;2;MTC;2
18.108;2;MOC;33
18.508;2;MOC;34
18.908;2;MOC;2
21.139;2;MTC;19
21.518;2;MOC;19
21.518;2;MOC;20
21.54;2;MTC;20
22.919;2;MOC;6
23.119;2;MOC;41
23.119;2;MOC;6
25.548;2;MTC;41
26.95;2;MTC;33
27.551;2;MTC;34
28.735;2;MOC;33
29.339;2;MOC;34
92.815;2;MOC;21
92.998;2;MTC;21
93.199;2;MTC;28
93.316;2;MOC;28
93.4;2;MTC;40
93.499;2;MTC;40
94.219;2;MOC;40
94.319;2;MOC;40
94.323;2;MOC;40
