# Supplementary material for: Features spaces and a learning system for structural-temporal data, and their application on a use case of real-time communication network validation data
Source: PLoS One. 2020 Feb 6;15(2):e0228434. doi: 10.1371/journal.pone.0228434 (PMC7004316; doi:10.1371/journal.pone.0228434)
Supplement: S1 Data — Each communication sequence is provided in an individual file, containing all relevant data and using anonymized failure classes, protocol identifiers and event identifiers. (ZIP) [file pone.0228434.s001.zip › supporting_data/AFC_data/class16_sample27.txt]

failureclass 16
timestamp;protocolindex;client;eventtypeindex
0.0;3;MOC;22
0.111;3;MOC;40
0.512;2;MOC;12
1.913;2;MOC;29
2.014;2;MOC;14
2.499;3;MTC;22
2.499;3;MTC;40
2.891;3;MTC;27
4.314;2;MOC;41
6.992;2;MTC;29
6.992;2;MTC;13
7.215;2;MOC;33
7.615;2;MOC;34
11.621;2;MOC;21
11.92;2;MOC;28
12.02;2;MOC;40
12.894;2;MTC;21
13.094;2;MTC;41
13.193;2;MTC;28
13.295;2;MTC;40
14.476;2;MTC;40
23.538;3;MOC;40
29.185;3;MTC;40
49.682;3;MOC;40
