# Supplementary material for: Features spaces and a learning system for structural-temporal data, and their application on a use case of real-time communication network validation data
Source: PLoS One. 2020 Feb 6;15(2):e0228434. doi: 10.1371/journal.pone.0228434 (PMC7004316; doi:10.1371/journal.pone.0228434)
Supplement: S1 Data — Each communication sequence is provided in an individual file, containing all relevant data and using anonymized failure classes, protocol identifiers and event identifiers. (ZIP) [file pone.0228434.s001.zip › supporting_data/AFC_data/class16_sample28.txt]

failureclass 16
timestamp;protocolindex;client;eventtypeindex
0.0;3;MOC;22
0.099;3;MOC;40
1.4;2;MOC;12
2.5;2;MOC;29
2.7;2;MOC;14
3.848;3;MTC;22
3.849;3;MTC;40
9.616;2;MOC;33
10.016;2;MOC;34
11.218;2;MOC;41
13.683;3;MTC;26
14.184;3;MTC;40
16.391;2;MTC;29
16.391;2;MTC;13
16.792;2;MTC;33
16.993;2;MTC;34
16.993;2;MTC;2
17.237;2;MOC;2
20.097;2;MTC;19
20.251;2;MOC;19
20.252;2;MOC;20
23.057;2;MOC;33
24.159;2;MOC;34
38.888;2;MOC;21
39.598;2;MOC;28
41.491;2;MOC;42
41.792;2;MOC;40
42.257;2;MTC;40
43.455;2;MTC;40
56.603;3;MOC;40
89.963;3;MTC;40
