# Supplementary material for: Features spaces and a learning system for structural-temporal data, and their application on a use case of real-time communication network validation data
Source: PLoS One. 2020 Feb 6;15(2):e0228434. doi: 10.1371/journal.pone.0228434 (PMC7004316; doi:10.1371/journal.pone.0228434)
Supplement: S1 Data — Each communication sequence is provided in an individual file, containing all relevant data and using anonymized failure classes, protocol identifiers and event identifiers. (ZIP) [file pone.0228434.s001.zip › supporting_data/AFC_data/class16_sample29.txt]

failureclass 16
timestamp;protocolindex;client;eventtypeindex
0.0;3;MOC;22
0.503;3;MOC;40
1.803;3;MOC;26
3.406;3;MOC;12
3.505;2;MOC;29
3.705;2;MOC;14
4.286;3;MTC;22
4.39;3;MTC;40
4.891;3;MTC;26
6.295;3;MTC;29
6.295;3;MTC;13
6.692;2;MTC;33
6.814;2;MOC;33
7.094;2;MTC;34
7.094;2;MTC;2
7.114;2;MOC;34
7.615;2;MOC;2
10.2;2;MTC;19
18.654;2;MOC;41
21.665;2;MOC;21
21.964;2;MOC;28
22.064;2;MOC;40
22.165;2;MOC;40
24.034;2;MTC;40
26.614;3;MTC;40
39.94;3;MOC;40
52.239;3;MTC;40
64.501;3;MOC;40
