# Supplementary material for: Features spaces and a learning system for structural-temporal data, and their application on a use case of real-time communication network validation data
Source: PLoS One. 2020 Feb 6;15(2):e0228434. doi: 10.1371/journal.pone.0228434 (PMC7004316; doi:10.1371/journal.pone.0228434)
Supplement: S1 Data — Each communication sequence is provided in an individual file, containing all relevant data and using anonymized failure classes, protocol identifiers and event identifiers. (ZIP) [file pone.0228434.s001.zip › supporting_data/AFC_data/class16_sample3.txt]

failureclass 16
timestamp;protocolindex;client;eventtypeindex
0.0;3;MOC;22
1.406;3;MOC;40
3.207;3;MOC;12
3.707;1;MOC;18
3.906;1;MOC;16
3.907;1;MOC;17
3.907;1;MOC;29
5.808;1;MOC;14
6.309;1;MOC;3
6.309;1;MOC;4
6.723;3;MTC;22
8.266;2;MTC;26
8.762;2;MTC;29
8.762;2;MTC;13
9.062;2;MTC;33
9.361;2;MTC;34
9.362;2;MTC;2
9.717;1;MOC;2
12.662;2;MTC;19
19.723;1;MOC;19
19.724;1;MOC;20
20.378;2;MTC;20
91.842;1;MOC;21
92.041;1;MOC;28
92.13;2;MTC;21
92.242;1;MOC;15
92.43;2;MTC;28
92.943;1;MOC;40
93.634;2;MTC;26
95.833;2;MTC;41
95.833;2;MTC;42
96.033;2;MTC;40
