# Supplementary material for: Features spaces and a learning system for structural-temporal data, and their application on a use case of real-time communication network validation data
Source: PLoS One. 2020 Feb 6;15(2):e0228434. doi: 10.1371/journal.pone.0228434 (PMC7004316; doi:10.1371/journal.pone.0228434)
Supplement: S1 Data — Each communication sequence is provided in an individual file, containing all relevant data and using anonymized failure classes, protocol identifiers and event identifiers. (ZIP) [file pone.0228434.s001.zip › supporting_data/AFC_data/class16_sample30.txt]

failureclass 16
timestamp;protocolindex;client;eventtypeindex
0.0;3;MOC;22
0.1;3;MOC;40
0.401;3;MOC;12
1.202;2;MOC;29
1.402;2;MOC;14
2.364;3;MTC;22
2.472;3;MTC;40
2.571;3;MTC;27
3.474;2;MTC;29
3.474;2;MTC;13
3.805;2;MOC;33
3.806;2;MOC;34
3.874;2;MTC;33
3.973;2;MTC;34
3.974;2;MTC;2
4.305;2;MOC;2
7.515;2;MOC;41
10.728;2;MOC;33
11.428;2;MOC;34
34.553;2;MOC;21
34.853;2;MOC;28
36.053;2;MOC;40
36.154;2;MOC;40
52.503;3;MOC;40
90.815;3;MOC;40
