# Supplementary material for: Features spaces and a learning system for structural-temporal data, and their application on a use case of real-time communication network validation data
Source: PLoS One. 2020 Feb 6;15(2):e0228434. doi: 10.1371/journal.pone.0228434 (PMC7004316; doi:10.1371/journal.pone.0228434)
Supplement: S1 Data — Each communication sequence is provided in an individual file, containing all relevant data and using anonymized failure classes, protocol identifiers and event identifiers. (ZIP) [file pone.0228434.s001.zip › supporting_data/AFC_data/class16_sample31.txt]

failureclass 16
timestamp;protocolindex;client;eventtypeindex
0.0;3;MOC;22
0.101;3;MOC;40
0.3;2;MOC;12
1.102;2;MOC;29
1.402;2;MOC;14
2.008;3;MTC;22
2.131;3;MTC;40
2.331;3;MTC;27
3.133;2;MTC;9
3.735;2;MTC;29
3.735;2;MTC;13
4.008;2;MOC;33
4.107;2;MOC;34
4.138;2;MTC;33
4.138;2;MTC;34
4.138;2;MTC;2
7.143;2;MTC;19
7.243;2;MTC;41
7.543;2;MTC;20
8.443;2;MTC;33
9.245;2;MTC;34
17.739;2;MOC;2
17.939;2;MOC;19
17.94;2;MOC;20
20.645;2;MOC;33
21.444;2;MOC;34
89.121;2;MOC;21
89.321;2;MOC;28
89.337;2;MTC;21
90.138;2;MTC;28
90.622;2;MOC;40
90.722;2;MOC;40
90.839;2;MTC;40
90.938;2;MTC;40
