# Supplementary material for: Features spaces and a learning system for structural-temporal data, and their application on a use case of real-time communication network validation data
Source: PLoS One. 2020 Feb 6;15(2):e0228434. doi: 10.1371/journal.pone.0228434 (PMC7004316; doi:10.1371/journal.pone.0228434)
Supplement: S1 Data — Each communication sequence is provided in an individual file, containing all relevant data and using anonymized failure classes, protocol identifiers and event identifiers. (ZIP) [file pone.0228434.s001.zip › supporting_data/AFC_data/class16_sample32.txt]

failureclass 16
timestamp;protocolindex;client;eventtypeindex
0.0;3;MOC;22
0.3;3;MOC;40
0.6;2;MOC;12
2.002;2;MOC;29
2.103;2;MOC;14
3.124;1;MTC;27
4.028;1;MTC;18
4.228;1;MTC;16
4.228;1;MTC;17
8.804;2;MOC;33
9.105;2;MOC;34
13.917;2;MOC;21
14.318;2;MOC;28
14.617;2;MOC;40
14.717;2;MOC;40
15.522;3;MOC;40
