# Supplementary material for: Features spaces and a learning system for structural-temporal data, and their application on a use case of real-time communication network validation data
Source: PLoS One. 2020 Feb 6;15(2):e0228434. doi: 10.1371/journal.pone.0228434 (PMC7004316; doi:10.1371/journal.pone.0228434)
Supplement: S1 Data — Each communication sequence is provided in an individual file, containing all relevant data and using anonymized failure classes, protocol identifiers and event identifiers. (ZIP) [file pone.0228434.s001.zip › supporting_data/AFC_data/class16_sample33.txt]

failureclass 16
timestamp;protocolindex;client;eventtypeindex
0.0;3;MOC;22
0.3;3;MOC;40
1.304;3;MOC;12
2.304;2;MOC;29
2.504;2;MOC;14
3.961;3;MTC;22
4.161;3;MTC;40
5.065;3;MTC;27
5.967;2;MTC;29
5.967;2;MTC;13
7.115;2;MOC;33
7.415;2;MOC;34
14.955;2;MOC;41
20.901;2;MTC;40
20.972;2;MOC;2
21.272;2;MOC;19
21.272;2;MOC;20
23.637;2;MTC;40
71.99;3;MTC;40
92.591;2;MOC;21
92.992;2;MOC;28
93.192;2;MOC;40
93.292;2;MOC;40
94.194;3;MOC;40
