# Supplementary material for: Features spaces and a learning system for structural-temporal data, and their application on a use case of real-time communication network validation data
Source: PLoS One. 2020 Feb 6;15(2):e0228434. doi: 10.1371/journal.pone.0228434 (PMC7004316; doi:10.1371/journal.pone.0228434)
Supplement: S1 Data — Each communication sequence is provided in an individual file, containing all relevant data and using anonymized failure classes, protocol identifiers and event identifiers. (ZIP) [file pone.0228434.s001.zip › supporting_data/AFC_data/class16_sample34.txt]

failureclass 16
timestamp;protocolindex;client;eventtypeindex
0.0;3;MTC;40
2.13;3;MOC;22
2.53;3;MOC;40
3.033;2;MOC;12
3.937;2;MOC;29
4.137;2;MOC;14
5.935;3;MTC;22
6.134;3;MTC;40
6.435;3;MTC;27
7.636;2;MTC;29
7.637;2;MTC;13
8.044;2;MOC;33
8.444;2;MOC;34
16.674;2;MOC;41
22.993;2;MOC;2
23.193;2;MOC;19
23.193;2;MOC;20
27.582;3;MTC;40
66.837;3;MTC;40
70.724;2;MOC;33
71.324;2;MOC;34
94.471;2;MOC;21
94.672;2;MOC;28
94.871;2;MOC;40
94.971;2;MOC;40
95.871;3;MOC;40
