# Supplementary material for: Features spaces and a learning system for structural-temporal data, and their application on a use case of real-time communication network validation data
Source: PLoS One. 2020 Feb 6;15(2):e0228434. doi: 10.1371/journal.pone.0228434 (PMC7004316; doi:10.1371/journal.pone.0228434)
Supplement: S1 Data — Each communication sequence is provided in an individual file, containing all relevant data and using anonymized failure classes, protocol identifiers and event identifiers. (ZIP) [file pone.0228434.s001.zip › supporting_data/AFC_data/class16_sample35.txt]

failureclass 16
timestamp;protocolindex;client;eventtypeindex
0.0;3;MOC;22
0.302;3;MOC;40
0.801;3;MOC;12
2.101;2;MOC;29
2.301;2;MOC;14
2.7;2;MOC;33
3.145;3;MTC;22
3.2;2;MOC;34
3.4;2;MOC;41
3.552;3;MTC;40
3.7;2;MOC;2
4.053;3;MTC;26
6.054;2;MTC;29
6.054;2;MTC;13
12.18;2;MTC;40
12.306;2;MOC;21
12.506;2;MOC;28
12.705;2;MOC;40
13.68;2;MTC;30
13.681;2;MTC;40
13.781;2;MTC;8
15.013;3;MOC;40
32.421;3;MTC;26
34.894;3;MOC;40
35.636;2;MTC;41
36.136;2;MTC;40
57.432;2;MTC;33
57.531;2;MTC;34
64.638;2;MTC;42
93.752;3;MOC;40
