# Supplementary material for: Features spaces and a learning system for structural-temporal data, and their application on a use case of real-time communication network validation data
Source: PLoS One. 2020 Feb 6;15(2):e0228434. doi: 10.1371/journal.pone.0228434 (PMC7004316; doi:10.1371/journal.pone.0228434)
Supplement: S1 Data — Each communication sequence is provided in an individual file, containing all relevant data and using anonymized failure classes, protocol identifiers and event identifiers. (ZIP) [file pone.0228434.s001.zip › supporting_data/AFC_data/class16_sample36.txt]

failureclass 16
timestamp;protocolindex;client;eventtypeindex
0.0;3;MOC;22
0.1;3;MOC;40
0.3;3;MOC;12
1.701;2;MOC;29
2.002;2;MOC;14
2.202;2;MOC;33
2.511;3;MTC;22
2.604;2;MOC;34
2.813;3;MTC;40
3.004;2;MOC;2
3.303;2;MOC;41
3.312;3;MTC;26
5.822;2;MTC;29
5.822;2;MTC;13
12.435;2;MOC;21
12.636;2;MOC;28
12.835;2;MOC;40
13.149;2;MTC;40
15.125;2;MTC;30
15.126;2;MTC;40
15.226;2;MTC;8
15.3;3;MOC;40
36.463;3;MTC;40
46.857;3;MTC;40
66.667;3;MTC;40
74.393;3;MTC;40
