# Supplementary material for: Features spaces and a learning system for structural-temporal data, and their application on a use case of real-time communication network validation data
Source: PLoS One. 2020 Feb 6;15(2):e0228434. doi: 10.1371/journal.pone.0228434 (PMC7004316; doi:10.1371/journal.pone.0228434)
Supplement: S1 Data — Each communication sequence is provided in an individual file, containing all relevant data and using anonymized failure classes, protocol identifiers and event identifiers. (ZIP) [file pone.0228434.s001.zip › supporting_data/AFC_data/class16_sample37.txt]

failureclass 16
timestamp;protocolindex;client;eventtypeindex
0.0;3;MOC;22
0.603;3;MOC;40
2.103;2;MOC;12
3.205;2;MOC;29
3.308;2;MOC;14
4.307;3;MTC;22
5.634;3;MTC;40
6.633;3;MTC;27
7.634;2;MTC;29
7.634;2;MTC;13
8.122;2;MOC;33
8.422;2;MOC;34
12.23;2;MOC;41
22.255;2;MOC;21
22.458;2;MOC;28
22.657;2;MOC;40
22.757;2;MOC;40
23.38;2;MTC;40
26.184;2;MTC;40
42.091;3;MOC;40
82.016;3;MTC;40
86.456;3;MOC;40
