# Supplementary material for: Features spaces and a learning system for structural-temporal data, and their application on a use case of real-time communication network validation data
Source: PLoS One. 2020 Feb 6;15(2):e0228434. doi: 10.1371/journal.pone.0228434 (PMC7004316; doi:10.1371/journal.pone.0228434)
Supplement: S1 Data — Each communication sequence is provided in an individual file, containing all relevant data and using anonymized failure classes, protocol identifiers and event identifiers. (ZIP) [file pone.0228434.s001.zip › supporting_data/AFC_data/class16_sample39.txt]

failureclass 16
timestamp;protocolindex;client;eventtypeindex
0.0;3;MOC;40
5.493;3;MOC;22
5.594;3;MOC;40
7.596;2;MOC;12
22.135;2;MOC;29
22.436;2;MOC;14
22.91;3;MTC;22
23.109;3;MTC;40
23.411;3;MTC;26
24.339;2;MOC;41
24.813;3;MTC;29
24.813;3;MTC;13
25.141;2;MOC;33
25.21;2;MTC;33
25.511;2;MTC;34
25.511;2;MTC;2
25.847;2;MOC;34
26.344;2;MOC;2
28.613;2;MTC;19
28.858;2;MOC;19
28.858;2;MOC;20
28.913;2;MTC;20
30.96;2;MOC;33
30.961;2;MOC;34
33.823;2;MTC;33
35.024;2;MTC;34
100.13;2;MOC;21
100.431;2;MOC;28
100.476;2;MTC;21
100.777;2;MTC;28
100.876;2;MTC;40
100.976;2;MTC;40
102.232;2;MOC;40
