# Supplementary material for: Features spaces and a learning system for structural-temporal data, and their application on a use case of real-time communication network validation data
Source: PLoS One. 2020 Feb 6;15(2):e0228434. doi: 10.1371/journal.pone.0228434 (PMC7004316; doi:10.1371/journal.pone.0228434)
Supplement: S1 Data — Each communication sequence is provided in an individual file, containing all relevant data and using anonymized failure classes, protocol identifiers and event identifiers. (ZIP) [file pone.0228434.s001.zip › supporting_data/AFC_data/class16_sample4.txt]

failureclass 16
timestamp;protocolindex;client;eventtypeindex
0.0;2;MOC;40
4.703;3;MOC;22
6.204;2;MOC;26
6.704;2;MOC;12
6.805;2;MOC;29
7.206;2;MOC;14
7.305;2;MOC;33
7.606;2;MOC;34
7.944;3;MTC;22
10.591;3;MTC;27
11.09;1;MTC;18
11.295;1;MTC;16
11.295;1;MTC;17
12.793;1;MTC;29
12.793;1;MTC;13
13.703;1;MTC;3
13.703;1;MTC;2
13.703;1;MTC;4
17.196;1;MTC;19
17.396;1;MTC;20
19.421;2;MOC;40
22.399;1;MTC;21
22.6;1;MTC;28
22.703;1;MTC;15
23.406;1;MTC;40
31.443;2;MOC;33
31.443;2;MOC;34
34.945;2;MOC;26
37.648;2;MOC;41
42.461;2;MOC;42
46.445;2;MOC;40
50.238;3;MTC;40
64.772;3;MOC;40
66.966;3;MOC;40
