# Supplementary material for: Features spaces and a learning system for structural-temporal data, and their application on a use case of real-time communication network validation data
Source: PLoS One. 2020 Feb 6;15(2):e0228434. doi: 10.1371/journal.pone.0228434 (PMC7004316; doi:10.1371/journal.pone.0228434)
Supplement: S1 Data — Each communication sequence is provided in an individual file, containing all relevant data and using anonymized failure classes, protocol identifiers and event identifiers. (ZIP) [file pone.0228434.s001.zip › supporting_data/AFC_data/class16_sample40.txt]

failureclass 16
timestamp;protocolindex;client;eventtypeindex
0.0;3;MOC;22
0.099;3;MOC;40
0.801;3;MOC;12
2.403;2;MOC;29
2.704;2;MOC;14
3.467;3;MTC;22
3.566;3;MTC;40
4.008;2;MOC;41
5.086;3;MTC;27
7.295;2;MTC;29
7.295;2;MTC;13
7.618;2;MOC;33
8.319;2;MOC;34
11.727;2;MOC;21
11.927;2;MOC;28
12.127;2;MOC;40
13.497;2;MTC;21
13.697;2;MTC;41
13.798;2;MTC;28
13.998;2;MTC;40
16.66;2;MTC;40
25.445;3;MOC;40
50.298;3;MTC;40
73.88;3;MOC;40
