# Supplementary material for: Features spaces and a learning system for structural-temporal data, and their application on a use case of real-time communication network validation data
Source: PLoS One. 2020 Feb 6;15(2):e0228434. doi: 10.1371/journal.pone.0228434 (PMC7004316; doi:10.1371/journal.pone.0228434)
Supplement: S1 Data — Each communication sequence is provided in an individual file, containing all relevant data and using anonymized failure classes, protocol identifiers and event identifiers. (ZIP) [file pone.0228434.s001.zip › supporting_data/AFC_data/class16_sample41.txt]

failureclass 16
timestamp;protocolindex;client;eventtypeindex
0.0;3;MOC;40
0.923;3;MOC;22
1.123;3;MOC;40
1.732;3;MOC;12
2.835;2;MOC;29
3.134;2;MOC;14
3.613;1;MTC;27
6.617;1;MTC;26
7.118;1;MTC;18
7.418;1;MTC;16
7.418;1;MTC;17
8.621;1;MTC;15
9.043;2;MOC;33
9.349;2;MOC;34
12.455;2;MOC;2
16.853;1;MTC;26
17.977;2;MOC;41
19.456;2;MTC;41
19.656;2;MTC;33
19.958;2;MTC;34
25.293;2;MOC;21
25.592;2;MOC;28
25.792;2;MOC;40
25.892;2;MOC;40
26.563;2;MTC;42
37.133;3;MOC;40
43.575;3;MTC;40
58.603;3;MOC;40
60.497;3;MTC;40
76.21;3;MOC;40
77.893;3;MTC;40
