# Supplementary material for: Features spaces and a learning system for structural-temporal data, and their application on a use case of real-time communication network validation data
Source: PLoS One. 2020 Feb 6;15(2):e0228434. doi: 10.1371/journal.pone.0228434 (PMC7004316; doi:10.1371/journal.pone.0228434)
Supplement: S1 Data — Each communication sequence is provided in an individual file, containing all relevant data and using anonymized failure classes, protocol identifiers and event identifiers. (ZIP) [file pone.0228434.s001.zip › supporting_data/AFC_data/class16_sample42.txt]

failureclass 16
timestamp;protocolindex;client;eventtypeindex
0.0;3;MOC;22
0.199;3;MOC;40
0.699;2;MOC;12
1.499;2;MOC;29
1.799;2;MOC;14
2.627;3;MTC;22
2.728;3;MTC;40
2.928;3;MTC;27
5.537;2;MTC;29
5.537;2;MTC;13
6.101;2;MOC;33
6.401;2;MOC;34
8.102;2;MOC;41
19.705;2;MOC;21
19.906;2;MOC;28
20.105;2;MOC;40
20.509;3;MOC;40
26.009;2;MTC;40
46.124;3;MOC;40
91.471;3;MTC;40
