# Supplementary material for: Features spaces and a learning system for structural-temporal data, and their application on a use case of real-time communication network validation data
Source: PLoS One. 2020 Feb 6;15(2):e0228434. doi: 10.1371/journal.pone.0228434 (PMC7004316; doi:10.1371/journal.pone.0228434)
Supplement: S1 Data — Each communication sequence is provided in an individual file, containing all relevant data and using anonymized failure classes, protocol identifiers and event identifiers. (ZIP) [file pone.0228434.s001.zip › supporting_data/AFC_data/class16_sample43.txt]

failureclass 16
timestamp;protocolindex;client;eventtypeindex
0.0;3;MOC;40
0.601;3;MOC;40
5.083;3;MOC;22
5.487;3;MOC;40
15.218;3;MOC;12
16.221;2;MOC;29
16.621;2;MOC;14
17.552;3;MTC;22
17.752;3;MTC;40
18.273;3;MTC;27
19.272;2;MTC;29
19.272;2;MTC;13
19.922;2;MOC;33
20.074;2;MTC;33
20.224;2;MOC;34
20.379;2;MTC;34
20.379;2;MTC;2
20.723;2;MOC;2
23.478;2;MTC;19
23.779;2;MTC;20
23.829;2;MOC;19
23.83;2;MOC;20
24.88;2;MTC;41
25.03;2;MOC;41
97.593;2;MTC;21
97.789;2;MTC;28
97.989;2;MTC;40
98.089;2;MTC;40
98.89;3;MTC;40
