# Supplementary material for: Features spaces and a learning system for structural-temporal data, and their application on a use case of real-time communication network validation data
Source: PLoS One. 2020 Feb 6;15(2):e0228434. doi: 10.1371/journal.pone.0228434 (PMC7004316; doi:10.1371/journal.pone.0228434)
Supplement: S1 Data — Each communication sequence is provided in an individual file, containing all relevant data and using anonymized failure classes, protocol identifiers and event identifiers. (ZIP) [file pone.0228434.s001.zip › supporting_data/AFC_data/class16_sample44.txt]

failureclass 16
timestamp;protocolindex;client;eventtypeindex
0.0;3;MTC;40
1.393;3;MOC;22
1.691;3;MOC;40
1.891;2;MOC;12
2.993;2;MOC;29
3.192;2;MOC;14
3.838;3;MTC;22
4.038;3;MTC;40
4.642;3;MTC;27
8.149;2;MTC;29
8.149;2;MTC;13
8.494;2;MOC;33
8.795;2;MOC;34
17.297;2;MOC;41
21.998;2;MOC;21
22.299;2;MOC;28
22.499;2;MOC;40
22.598;2;MOC;40
23.399;3;MOC;40
28.771;2;MTC;40
49.354;3;MOC;40
82.498;3;MOC;40
