# Supplementary material for: Features spaces and a learning system for structural-temporal data, and their application on a use case of real-time communication network validation data
Source: PLoS One. 2020 Feb 6;15(2):e0228434. doi: 10.1371/journal.pone.0228434 (PMC7004316; doi:10.1371/journal.pone.0228434)
Supplement: S1 Data — Each communication sequence is provided in an individual file, containing all relevant data and using anonymized failure classes, protocol identifiers and event identifiers. (ZIP) [file pone.0228434.s001.zip › supporting_data/AFC_data/class16_sample45.txt]

failureclass 16
timestamp;protocolindex;client;eventtypeindex
0.0;3;MOC;22
0.296;3;MOC;40
0.599;2;MOC;12
1.497;2;MOC;29
1.797;2;MOC;14
2.343;3;MTC;22
2.544;3;MTC;40
5.148;3;MTC;27
6.15;2;MTC;29
6.15;2;MTC;13
6.598;2;MOC;33
6.998;2;MOC;34
14.299;2;MOC;41
15.7;2;MOC;33
16.3;2;MOC;34
19.703;2;MOC;21
19.903;2;MOC;28
20.103;2;MOC;40
21.004;3;MOC;40
29.112;2;MTC;40
31.348;2;MTC;40
93.306;3;MTC;40
