# Supplementary material for: Features spaces and a learning system for structural-temporal data, and their application on a use case of real-time communication network validation data
Source: PLoS One. 2020 Feb 6;15(2):e0228434. doi: 10.1371/journal.pone.0228434 (PMC7004316; doi:10.1371/journal.pone.0228434)
Supplement: S1 Data — Each communication sequence is provided in an individual file, containing all relevant data and using anonymized failure classes, protocol identifiers and event identifiers. (ZIP) [file pone.0228434.s001.zip › supporting_data/AFC_data/class16_sample46.txt]

failureclass 16
timestamp;protocolindex;client;eventtypeindex
0.0;3;MOC;22
0.099;3;MOC;40
0.7;2;MOC;12
1.902;2;MOC;29
2.203;2;MOC;14
2.403;2;MOC;41
2.483;3;MTC;22
2.584;3;MTC;40
3.187;3;MTC;27
8.817;2;MOC;33
9.118;2;MOC;34
11.724;2;MOC;2
19.322;2;MTC;40
23.358;2;MOC;21
23.558;2;MOC;28
23.758;2;MOC;40
25.161;3;MOC;40
29.805;3;MTC;38
29.906;3;MTC;37
30.106;3;MTC;40
69.071;3;MTC;40
79.962;3;MOC;40
