# Supplementary material for: Features spaces and a learning system for structural-temporal data, and their application on a use case of real-time communication network validation data
Source: PLoS One. 2020 Feb 6;15(2):e0228434. doi: 10.1371/journal.pone.0228434 (PMC7004316; doi:10.1371/journal.pone.0228434)
Supplement: S1 Data — Each communication sequence is provided in an individual file, containing all relevant data and using anonymized failure classes, protocol identifiers and event identifiers. (ZIP) [file pone.0228434.s001.zip › supporting_data/AFC_data/class16_sample47.txt]

failureclass 16
timestamp;protocolindex;client;eventtypeindex
0.0;3;MOC;22
0.0;3;MOC;40
10.32;3;MOC;12
11.522;2;MOC;29
11.822;2;MOC;14
13.368;1;MTC;27
14.47;1;MTC;18
14.67;1;MTC;16
14.671;1;MTC;17
16.576;1;MTC;29
16.576;1;MTC;13
17.237;2;MOC;33
17.537;2;MOC;34
17.777;1;MTC;3
17.777;1;MTC;2
17.777;1;MTC;4
18.24;2;MOC;2
20.982;1;MTC;19
21.282;1;MTC;20
21.444;2;MOC;19
21.444;2;MOC;20
22.744;2;MOC;41
91.991;1;MOC;21
92.308;1;MTC;21
92.509;1;MTC;28
92.708;1;MTC;15
93.909;1;MTC;26
94.496;1;MOC;28
94.509;1;MTC;18
94.796;1;MOC;28
94.81;1;MTC;16
94.81;1;MTC;17
95.3;1;MOC;15
96.013;1;MTC;15
