# Supplementary material for: Features spaces and a learning system for structural-temporal data, and their application on a use case of real-time communication network validation data
Source: PLoS One. 2020 Feb 6;15(2):e0228434. doi: 10.1371/journal.pone.0228434 (PMC7004316; doi:10.1371/journal.pone.0228434)
Supplement: S1 Data — Each communication sequence is provided in an individual file, containing all relevant data and using anonymized failure classes, protocol identifiers and event identifiers. (ZIP) [file pone.0228434.s001.zip › supporting_data/AFC_data/class16_sample48.txt]

failureclass 16
timestamp;protocolindex;client;eventtypeindex
0.0;3;MOC;40
2.356;3;MOC;22
2.556;3;MOC;40
13.676;2;MOC;12
14.38;2;MOC;40
16.985;2;MOC;29
17.185;2;MOC;14
18.967;3;MTC;22
19.069;3;MTC;40
19.471;3;MTC;27
20.472;2;MTC;29
20.472;2;MTC;13
20.973;2;MTC;33
20.994;2;MOC;33
21.274;2;MTC;34
21.275;2;MTC;2
21.294;2;MOC;34
21.795;2;MOC;2
24.077;2;MTC;19
24.377;2;MTC;20
24.606;2;MOC;19
24.606;2;MOC;20
25.178;2;MTC;41
25.707;2;MOC;41
95.873;1;MOC;21
95.974;1;MOC;28
96.012;1;MTC;21
96.174;1;MOC;15
96.212;1;MTC;28
96.511;1;MTC;15
97.274;1;MOC;26
98.576;1;MOC;40
101.303;1;MOC;33
101.614;1;MOC;34
