# Supplementary material for: Features spaces and a learning system for structural-temporal data, and their application on a use case of real-time communication network validation data
Source: PLoS One. 2020 Feb 6;15(2):e0228434. doi: 10.1371/journal.pone.0228434 (PMC7004316; doi:10.1371/journal.pone.0228434)
Supplement: S1 Data — Each communication sequence is provided in an individual file, containing all relevant data and using anonymized failure classes, protocol identifiers and event identifiers. (ZIP) [file pone.0228434.s001.zip › supporting_data/AFC_data/class16_sample49.txt]

failureclass 16
timestamp;protocolindex;client;eventtypeindex
0.0;3;MOC;22
2.919;3;MOC;38
3.015;3;MOC;36
11.727;3;MOC;12
12.929;2;MOC;29
13.029;2;MOC;14
13.828;3;MTC;22
14.229;3;MTC;40
14.53;3;MTC;27
15.732;2;MTC;29
15.732;2;MTC;13
15.937;2;MOC;33
16.233;2;MTC;33
16.237;2;MOC;34
16.532;2;MTC;34
16.533;2;MTC;2
16.739;2;MOC;2
19.337;2;MTC;19
19.347;2;MOC;19
19.347;2;MOC;20
19.638;2;MTC;20
21.95;2;MOC;41
22.744;2;MTC;41
24.651;2;MTC;33
24.957;2;MOC;33
25.85;2;MTC;34
26.059;2;MOC;34
90.095;2;MOC;21
90.295;2;MOC;28
90.584;2;MTC;21
90.884;2;MTC;28
90.983;2;MTC;40
91.084;2;MTC;40
92.097;2;MOC;40
92.207;2;MOC;40
