# Supplementary material for: Features spaces and a learning system for structural-temporal data, and their application on a use case of real-time communication network validation data
Source: PLoS One. 2020 Feb 6;15(2):e0228434. doi: 10.1371/journal.pone.0228434 (PMC7004316; doi:10.1371/journal.pone.0228434)
Supplement: S1 Data — Each communication sequence is provided in an individual file, containing all relevant data and using anonymized failure classes, protocol identifiers and event identifiers. (ZIP) [file pone.0228434.s001.zip › supporting_data/AFC_data/class16_sample5.txt]

failureclass 16
timestamp;protocolindex;client;eventtypeindex
0.0;3;MOC;22
1.41;2;MOC;12
1.71;2;MOC;29
1.909;2;MOC;14
2.796;3;MTC;22
4.196;2;MTC;27
4.596;2;MTC;29
4.597;2;MTC;13
4.91;2;MOC;33
5.413;2;MOC;34
6.612;2;MOC;2
25.65;2;MOC;21
25.949;2;MOC;28
27.555;2;MOC;42
29.657;2;MOC;40
35.722;2;MOC;40
50.627;3;MOC;38
51.126;3;MOC;40
