# Supplementary material for: Features spaces and a learning system for structural-temporal data, and their application on a use case of real-time communication network validation data
Source: PLoS One. 2020 Feb 6;15(2):e0228434. doi: 10.1371/journal.pone.0228434 (PMC7004316; doi:10.1371/journal.pone.0228434)
Supplement: S1 Data — Each communication sequence is provided in an individual file, containing all relevant data and using anonymized failure classes, protocol identifiers and event identifiers. (ZIP) [file pone.0228434.s001.zip › supporting_data/AFC_data/class16_sample50.txt]

failureclass 16
timestamp;protocolindex;client;eventtypeindex
0.0;3;MOC;40
4.174;3;MOC;22
4.273;3;MOC;40
4.472;2;MOC;12
5.373;2;MOC;29
5.572;2;MOC;14
7.677;3;MTC;22
11.683;2;MOC;33
11.983;2;MOC;34
13.39;2;MOC;41
18.191;3;MTC;27
19.302;2;MOC;2
19.494;2;MTC;29
19.494;2;MTC;13
19.794;2;MTC;33
20.194;2;MTC;34
20.194;2;MTC;2
22.11;2;MOC;19
22.111;2;MOC;20
22.996;2;MTC;19
23.298;2;MTC;20
23.411;2;MOC;33
24.113;2;MOC;34
26.806;2;MTC;41
28.71;2;MTC;33
29.911;2;MTC;34
92.9;2;MOC;21
93.3;2;MOC;28
94.341;2;MTC;21
94.541;2;MTC;28
94.741;2;MTC;40
94.802;2;MOC;40
94.841;2;MTC;40
94.902;2;MOC;40
