# Supplementary material for: Features spaces and a learning system for structural-temporal data, and their application on a use case of real-time communication network validation data
Source: PLoS One. 2020 Feb 6;15(2):e0228434. doi: 10.1371/journal.pone.0228434 (PMC7004316; doi:10.1371/journal.pone.0228434)
Supplement: S1 Data — Each communication sequence is provided in an individual file, containing all relevant data and using anonymized failure classes, protocol identifiers and event identifiers. (ZIP) [file pone.0228434.s001.zip › supporting_data/AFC_data/class16_sample51.txt]

failureclass 16
timestamp;protocolindex;client;eventtypeindex
0.0;3;MOC;22
1.302;3;MOC;40
1.702;2;MOC;12
2.704;2;MOC;29
2.905;2;MOC;14
7.237;3;MTC;22
7.46;3;MTC;40
8.861;3;MTC;27
8.92;2;MOC;33
9.32;2;MOC;34
11.929;2;MOC;41
13.433;2;MOC;33
14.632;2;MOC;34
15.762;2;MTC;27
16.635;2;MOC;2
18.363;2;MTC;29
18.363;2;MTC;13
18.662;2;MTC;33
19.062;2;MTC;34
19.062;2;MTC;2
19.438;2;MOC;19
19.438;2;MOC;20
21.766;2;MTC;19
22.067;2;MTC;20
25.471;2;MTC;33
26.073;2;MTC;34
90.283;2;MOC;21
90.483;2;MOC;28
92.284;2;MOC;40
92.384;2;MOC;40
93.112;2;MTC;21
93.313;2;MTC;28
93.512;2;MTC;40
99.522;3;MTC;40
