# Supplementary material for: Features spaces and a learning system for structural-temporal data, and their application on a use case of real-time communication network validation data
Source: PLoS One. 2020 Feb 6;15(2):e0228434. doi: 10.1371/journal.pone.0228434 (PMC7004316; doi:10.1371/journal.pone.0228434)
Supplement: S1 Data — Each communication sequence is provided in an individual file, containing all relevant data and using anonymized failure classes, protocol identifiers and event identifiers. (ZIP) [file pone.0228434.s001.zip › supporting_data/AFC_data/class16_sample52.txt]

failureclass 16
timestamp;protocolindex;client;eventtypeindex
0.0;3;MOC;22
0.282;3;MOC;40
0.607;2;MOC;12
1.715;2;MOC;29
1.784;2;MOC;14
3.668;3;MTC;22
3.868;3;MTC;40
7.994;2;MOC;33
8.296;2;MOC;34
11.205;2;MOC;41
13.098;2;MTC;27
14.402;2;MTC;29
14.402;2;MTC;13
14.901;2;MTC;33
15.302;2;MTC;34
15.302;2;MTC;2
15.715;2;MOC;2
18.004;2;MTC;19
18.305;2;MTC;20
18.523;2;MOC;19
18.523;2;MOC;20
19.624;2;MOC;33
20.824;2;MOC;34
22.013;2;MTC;33
22.614;2;MTC;34
51.585;2;MOC;21
51.785;2;MOC;28
51.984;2;MOC;40
51.985;2;MOC;40
52.084;2;MOC;40
63.216;3;MOC;40
