# Supplementary material for: Features spaces and a learning system for structural-temporal data, and their application on a use case of real-time communication network validation data
Source: PLoS One. 2020 Feb 6;15(2):e0228434. doi: 10.1371/journal.pone.0228434 (PMC7004316; doi:10.1371/journal.pone.0228434)
Supplement: S1 Data — Each communication sequence is provided in an individual file, containing all relevant data and using anonymized failure classes, protocol identifiers and event identifiers. (ZIP) [file pone.0228434.s001.zip › supporting_data/AFC_data/class16_sample53.txt]

failureclass 16
timestamp;protocolindex;client;eventtypeindex
0.0;2;MOC;26
1.805;2;MOC;41
1.805;2;MOC;12
2.105;2;MOC;29
2.407;2;MOC;14
3.256;3;MTC;22
3.808;2;MOC;41
3.958;3;MTC;40
4.269;3;MTC;27
5.269;2;MTC;29
5.269;2;MTC;13
5.51;2;MOC;33
5.77;2;MTC;33
5.813;2;MOC;34
6.07;2;MTC;34
6.07;2;MTC;2
6.213;2;MOC;2
8.87;2;MTC;19
9.22;2;MOC;19
9.22;2;MOC;20
9.47;2;MTC;20
11.931;2;MOC;33
12.53;2;MOC;34
12.574;2;MTC;41
14.078;2;MTC;33
15.278;2;MTC;34
79.849;2;MOC;21
80.3;2;MTC;21
80.501;2;MTC;28
80.7;2;MTC;40
80.701;2;MTC;40
80.8;2;MTC;40
83.957;2;MOC;28
