# Supplementary material for: Features spaces and a learning system for structural-temporal data, and their application on a use case of real-time communication network validation data
Source: PLoS One. 2020 Feb 6;15(2):e0228434. doi: 10.1371/journal.pone.0228434 (PMC7004316; doi:10.1371/journal.pone.0228434)
Supplement: S1 Data — Each communication sequence is provided in an individual file, containing all relevant data and using anonymized failure classes, protocol identifiers and event identifiers. (ZIP) [file pone.0228434.s001.zip › supporting_data/AFC_data/class16_sample54.txt]

failureclass 16
timestamp;protocolindex;client;eventtypeindex
0.0;1;MOC;26
1.602;2;MOC;41
1.602;2;MOC;12
2.003;2;MOC;29
2.203;2;MOC;14
2.603;2;MOC;33
3.004;2;MOC;34
3.213;3;MTC;22
4.115;3;MTC;40
4.516;3;MTC;27
5.418;2;MTC;29
5.418;2;MTC;13
6.208;2;MOC;33
6.22;2;MTC;33
6.522;2;MTC;34
6.522;2;MTC;2
6.811;2;MOC;34
7.211;2;MOC;2
9.324;2;MTC;19
9.514;2;MOC;19
9.514;2;MOC;20
9.625;2;MTC;20
12.53;2;MTC;41
13.933;2;MTC;33
15.135;2;MTC;34
35.161;2;MTC;21
35.461;2;MTC;28
35.56;2;MTC;40
35.66;2;MTC;40
47.284;3;MTC;40
47.389;2;MOC;33
47.689;2;MOC;34
54.395;2;MOC;42
60.015;3;MTC;40
62.472;2;MOC;26
62.972;1;MOC;18
63.271;1;MOC;16
63.272;1;MOC;17
64.175;1;MOC;15
83.727;1;MOC;28
