# Supplementary material for: Features spaces and a learning system for structural-temporal data, and their application on a use case of real-time communication network validation data
Source: PLoS One. 2020 Feb 6;15(2):e0228434. doi: 10.1371/journal.pone.0228434 (PMC7004316; doi:10.1371/journal.pone.0228434)
Supplement: S1 Data — Each communication sequence is provided in an individual file, containing all relevant data and using anonymized failure classes, protocol identifiers and event identifiers. (ZIP) [file pone.0228434.s001.zip › supporting_data/AFC_data/class16_sample55.txt]

failureclass 16
timestamp;protocolindex;client;eventtypeindex
0.0;3;MTC;40
0.266;3;MOC;22
0.579;3;MOC;40
0.879;2;MOC;12
1.879;2;MOC;29
2.279;2;MOC;14
2.83;3;MTC;22
2.93;3;MTC;40
4.333;3;MTC;27
5.342;2;MTC;29
5.342;2;MTC;13
6.08;2;MOC;33
6.48;2;MOC;34
16.1;2;MOC;41
19.271;2;MTC;40
19.71;2;MOC;21
19.908;2;MOC;28
20.319;2;MOC;40
20.32;2;MOC;40
21.676;2;MTC;40
31.364;3;MOC;40
35.573;3;MTC;38
35.574;3;MTC;36
51.241;3;MTC;40
