# Supplementary material for: Features spaces and a learning system for structural-temporal data, and their application on a use case of real-time communication network validation data
Source: PLoS One. 2020 Feb 6;15(2):e0228434. doi: 10.1371/journal.pone.0228434 (PMC7004316; doi:10.1371/journal.pone.0228434)
Supplement: S1 Data — Each communication sequence is provided in an individual file, containing all relevant data and using anonymized failure classes, protocol identifiers and event identifiers. (ZIP) [file pone.0228434.s001.zip › supporting_data/AFC_data/class16_sample56.txt]

failureclass 16
timestamp;protocolindex;client;eventtypeindex
0.0;3;MOC;22
10.119;2;MOC;12
10.318;2;MOC;40
10.319;2;MOC;12
12.924;2;MOC;29
13.609;3;MTC;22
14.415;2;MTC;27
14.516;2;MTC;29
14.516;2;MTC;13
14.715;2;MTC;33
14.915;2;MTC;34
14.915;2;MTC;2
17.915;2;MTC;19
24.921;2;MTC;21
25.121;2;MTC;28
26.157;2;MOC;21
26.724;2;MTC;42
27.023;2;MTC;40
29.53;2;MTC;40
31.17;2;MOC;40
31.268;2;MOC;40
32.771;2;MOC;26
34.076;2;MOC;41
34.979;2;MOC;40
34.98;2;MOC;40
38.743;2;MOC;40
52.285;3;MTC;40
59.369;3;MOC;40
74.968;3;MOC;40
