# Supplementary material for: Features spaces and a learning system for structural-temporal data, and their application on a use case of real-time communication network validation data
Source: PLoS One. 2020 Feb 6;15(2):e0228434. doi: 10.1371/journal.pone.0228434 (PMC7004316; doi:10.1371/journal.pone.0228434)
Supplement: S1 Data — Each communication sequence is provided in an individual file, containing all relevant data and using anonymized failure classes, protocol identifiers and event identifiers. (ZIP) [file pone.0228434.s001.zip › supporting_data/AFC_data/class16_sample57.txt]

failureclass 16
timestamp;protocolindex;client;eventtypeindex
0.0;3;MOC;22
0.4;3;MOC;40
1.311;3;MOC;12
2.315;2;MOC;29
2.815;2;MOC;14
3.115;2;MOC;41
18.919;2;MOC;33
19.319;2;MOC;34
20.822;2;MOC;2
22.02;2;MOC;19
22.02;2;MOC;20
22.137;1;MTC;27
24.041;1;MTC;18
24.241;1;MTC;16
24.241;1;MTC;17
27.548;1;MTC;15
30.83;2;MOC;21
31.123;2;MOC;28
31.224;2;MOC;40
31.322;2;MOC;40
34.027;1;MTC;27
34.523;2;MOC;40
34.828;1;MTC;18
35.129;1;MTC;16
35.129;1;MTC;17
39.834;1;MTC;15
84.023;3;MOC;40
