# Supplementary material for: Features spaces and a learning system for structural-temporal data, and their application on a use case of real-time communication network validation data
Source: PLoS One. 2020 Feb 6;15(2):e0228434. doi: 10.1371/journal.pone.0228434 (PMC7004316; doi:10.1371/journal.pone.0228434)
Supplement: S1 Data — Each communication sequence is provided in an individual file, containing all relevant data and using anonymized failure classes, protocol identifiers and event identifiers. (ZIP) [file pone.0228434.s001.zip › supporting_data/AFC_data/class16_sample59.txt]

failureclass 16
timestamp;protocolindex;client;eventtypeindex
0.0;3;MOC;22
1.44;2;MOC;12
1.74;2;MOC;29
1.94;2;MOC;14
2.576;3;MTC;22
3.904;2;MTC;27
4.408;2;MTC;29
4.408;2;MTC;13
4.408;2;MTC;2
4.944;2;MOC;33
4.944;2;MOC;34
5.745;2;MOC;2
7.407;2;MTC;19
18.336;2;MTC;40
18.336;2;MTC;30
18.438;2;MTC;8
18.883;2;MOC;21
19.184;2;MOC;28
19.184;2;MOC;40
19.287;2;MOC;40
19.693;2;MOC;40
34.18;3;MOC;40
36.487;3;MTC;40
