# Supplementary material for: Features spaces and a learning system for structural-temporal data, and their application on a use case of real-time communication network validation data
Source: PLoS One. 2020 Feb 6;15(2):e0228434. doi: 10.1371/journal.pone.0228434 (PMC7004316; doi:10.1371/journal.pone.0228434)
Supplement: S1 Data — Each communication sequence is provided in an individual file, containing all relevant data and using anonymized failure classes, protocol identifiers and event identifiers. (ZIP) [file pone.0228434.s001.zip › supporting_data/AFC_data/class16_sample6.txt]

failureclass 16
timestamp;protocolindex;client;eventtypeindex
0.0;2;MOC;22
0.096;2;MOC;40
1.098;3;MOC;12
3.282;3;MTC;40
5.006;2;MOC;29
6.608;2;MOC;14
7.143;3;MTC;22
7.259;3;MTC;40
7.458;3;MTC;27
8.46;2;MTC;29
8.46;2;MTC;13
8.863;2;MTC;33
8.864;2;MTC;34
8.864;2;MTC;2
12.163;2;MTC;19
12.463;2;MTC;41
24.651;2;MOC;21
26.292;2;MTC;21
26.491;2;MTC;28
26.691;2;MTC;40
42.065;3;MTC;40
54.323;2;MOC;26
78.897;2;MOC;26
80.702;2;MOC;26
84.911;2;MOC;41
86.816;2;MOC;40
90.337;2;MOC;33
90.436;2;MOC;34
96.442;2;MOC;42
98.344;2;MOC;40
98.444;2;MOC;40
