# Supplementary material for: Features spaces and a learning system for structural-temporal data, and their application on a use case of real-time communication network validation data
Source: PLoS One. 2020 Feb 6;15(2):e0228434. doi: 10.1371/journal.pone.0228434 (PMC7004316; doi:10.1371/journal.pone.0228434)
Supplement: S1 Data — Each communication sequence is provided in an individual file, containing all relevant data and using anonymized failure classes, protocol identifiers and event identifiers. (ZIP) [file pone.0228434.s001.zip › supporting_data/AFC_data/class16_sample7.txt]

failureclass 16
timestamp;protocolindex;client;eventtypeindex
0.0;3;MOC;22
0.201;3;MOC;40
1.196;2;MOC;12
2.899;2;MOC;29
3.5;2;MOC;14
3.774;3;MTC;22
3.878;3;MTC;40
4.173;3;MTC;27
5.281;2;MTC;29
5.281;2;MTC;13
5.78;2;MTC;33
5.78;2;MTC;34
5.78;2;MTC;2
7.281;2;MTC;41
9.084;2;MTC;19
13.192;2;MTC;21
13.493;2;MTC;28
13.592;2;MTC;40
13.895;2;MTC;26
15.197;2;MTC;40
18.345;2;MTC;40
25.953;2;MOC;21
26.254;2;MOC;40
34.07;2;MOC;26
52.808;2;MOC;26
56.92;2;MOC;41
57.623;2;MOC;40
63.955;2;MOC;40
