# Supplementary material for: Features spaces and a learning system for structural-temporal data, and their application on a use case of real-time communication network validation data
Source: PLoS One. 2020 Feb 6;15(2):e0228434. doi: 10.1371/journal.pone.0228434 (PMC7004316; doi:10.1371/journal.pone.0228434)
Supplement: S1 Data — Each communication sequence is provided in an individual file, containing all relevant data and using anonymized failure classes, protocol identifiers and event identifiers. (ZIP) [file pone.0228434.s001.zip › supporting_data/AFC_data/class16_sample8.txt]

failureclass 16
timestamp;protocolindex;client;eventtypeindex
0.0;3;MOC;22
0.098;3;MOC;40
0.498;2;MOC;12
1.405;2;MOC;29
1.7;2;MOC;14
2.46;3;MTC;22
2.563;3;MTC;40
3.461;3;MTC;26
5.173;3;MTC;29
5.173;3;MTC;13
5.701;2;MOC;33
5.904;2;MOC;34
7.202;2;MOC;41
19.41;2;MOC;21
19.61;2;MOC;28
19.809;2;MOC;40
20.51;2;MOC;26
21.912;2;MOC;40
26.88;2;MOC;40
29.929;2;MTC;40
34.146;2;MTC;40
93.842;3;MTC;40
