# Supplementary material for: Features spaces and a learning system for structural-temporal data, and their application on a use case of real-time communication network validation data
Source: PLoS One. 2020 Feb 6;15(2):e0228434. doi: 10.1371/journal.pone.0228434 (PMC7004316; doi:10.1371/journal.pone.0228434)
Supplement: S1 Data — Each communication sequence is provided in an individual file, containing all relevant data and using anonymized failure classes, protocol identifiers and event identifiers. (ZIP) [file pone.0228434.s001.zip › supporting_data/AFC_data/class16_sample9.txt]

failureclass 16
timestamp;protocolindex;client;eventtypeindex
0.0;3;MOC;22
0.21;3;MOC;40
0.832;2;MTC;42
2.418;3;MOC;26
4.722;3;MOC;12
15.292;2;MOC;12
16.5;2;MOC;29
16.7;2;MOC;14
16.8;2;MOC;33
17.302;2;MOC;34
17.625;2;MTC;27
18.628;2;MTC;29
18.628;2;MTC;13
18.929;2;MTC;33
19.428;2;MTC;34
19.428;2;MTC;2
19.604;2;MOC;2
22.635;2;MTC;19
22.905;2;MOC;19
22.905;2;MOC;20
22.935;2;MTC;20
27.837;2;MOC;6
29.137;2;MOC;41
29.138;2;MOC;6
34.036;2;MOC;33
34.136;2;MOC;34
95.04;2;MOC;21
95.24;2;MOC;28
95.292;2;MTC;21
95.494;2;MTC;28
96.592;2;MTC;42
