# Supplementary material for: Features spaces and a learning system for structural-temporal data, and their application on a use case of real-time communication network validation data
Source: PLoS One. 2020 Feb 6;15(2):e0228434. doi: 10.1371/journal.pone.0228434 (PMC7004316; doi:10.1371/journal.pone.0228434)
Supplement: S1 Data — Each communication sequence is provided in an individual file, containing all relevant data and using anonymized failure classes, protocol identifiers and event identifiers. (ZIP) [file pone.0228434.s001.zip › supporting_data/AFC_data/class17_sample1.txt]

failureclass 17
timestamp;protocolindex;client;eventtypeindex
0.0;3;MOC;40
2.898;3;MOC;22
3.3;3;MOC;40
3.498;3;MOC;26
5.603;3;MOC;12
6.604;2;MOC;29
7.306;2;MOC;14
18.024;2;MOC;33
18.527;2;MOC;34
18.928;2;MOC;41
21.536;2;MOC;2
21.837;2;MOC;33
21.937;2;MOC;19
21.937;2;MOC;20
22.539;2;MOC;34
25.846;2;MTC;26
27.153;2;MTC;41
29.452;2;MTC;33
29.452;2;MTC;34
30.053;2;MTC;27
30.848;2;MOC;21
31.353;2;MTC;41
32.15;2;MOC;28
32.952;2;MOC;41
32.952;2;MOC;42
33.252;2;MOC;40
33.652;2;MTC;27
34.553;2;MTC;41
39.498;2;MOC;40
50.02;3;MOC;40
64.839;2;MTC;40
78.703;3;MOC;40
