# Supplementary material for: Features spaces and a learning system for structural-temporal data, and their application on a use case of real-time communication network validation data
Source: PLoS One. 2020 Feb 6;15(2):e0228434. doi: 10.1371/journal.pone.0228434 (PMC7004316; doi:10.1371/journal.pone.0228434)
Supplement: S1 Data — Each communication sequence is provided in an individual file, containing all relevant data and using anonymized failure classes, protocol identifiers and event identifiers. (ZIP) [file pone.0228434.s001.zip › supporting_data/AFC_data/class17_sample10.txt]

failureclass 17
timestamp;protocolindex;client;eventtypeindex
0.0;3;MOC;40
19.549;3;MOC;12
20.647;2;MOC;29
20.947;2;MOC;14
22.756;3;MTC;22
24.467;2;MTC;27
24.871;2;MTC;29
24.871;2;MTC;13
25.247;2;MOC;33
25.748;2;MOC;34
26.173;2;MTC;33
26.675;2;MTC;34
26.676;2;MTC;2
26.948;2;MOC;2
28.35;2;MOC;21
28.551;2;MOC;28
28.578;2;MTC;21
28.879;2;MTC;28
29.851;2;MOC;42
29.881;2;MTC;42
30.052;2;MOC;40
30.382;2;MTC;40
30.482;2;MTC;40
33.861;2;MOC;40
34.005;3;MTC;40
54.354;3;MTC;40
56.63;2;MOC;40
71.475;3;MOC;40
83.169;3;MTC;40
