# Supplementary material for: Features spaces and a learning system for structural-temporal data, and their application on a use case of real-time communication network validation data
Source: PLoS One. 2020 Feb 6;15(2):e0228434. doi: 10.1371/journal.pone.0228434 (PMC7004316; doi:10.1371/journal.pone.0228434)
Supplement: S1 Data — Each communication sequence is provided in an individual file, containing all relevant data and using anonymized failure classes, protocol identifiers and event identifiers. (ZIP) [file pone.0228434.s001.zip › supporting_data/AFC_data/class17_sample11.txt]

failureclass 17
timestamp;protocolindex;client;eventtypeindex
0.0;3;MOC;22
1.518;2;MOC;26
2.918;2;MOC;12
3.019;2;MOC;29
3.318;2;MOC;14
3.729;3;MTC;22
5.235;3;MTC;26
10.327;2;MOC;33
11.128;2;MOC;34
13.058;2;MTC;41
22.257;2;MOC;21
22.457;2;MOC;28
23.457;2;MOC;42
23.857;2;MOC;40
27.878;2;MOC;40
31.199;2;MTC;42
32.616;2;MTC;40
32.617;2;MTC;30
32.741;2;MTC;8
38.967;3;MOC;40
54.772;3;MTC;40
80.697;3;MTC;40
98.474;3;MOC;40
