# Supplementary material for: Features spaces and a learning system for structural-temporal data, and their application on a use case of real-time communication network validation data
Source: PLoS One. 2020 Feb 6;15(2):e0228434. doi: 10.1371/journal.pone.0228434 (PMC7004316; doi:10.1371/journal.pone.0228434)
Supplement: S1 Data — Each communication sequence is provided in an individual file, containing all relevant data and using anonymized failure classes, protocol identifiers and event identifiers. (ZIP) [file pone.0228434.s001.zip › supporting_data/AFC_data/class17_sample12.txt]

failureclass 17
timestamp;protocolindex;client;eventtypeindex
0.0;3;MOC;40
4.761;3;MOC;22
4.761;3;MOC;40
5.062;3;MOC;26
17.793;3;MOC;26
23.21;3;MOC;40
23.611;3;MOC;40
23.913;3;MOC;40
25.344;3;MTC;40
39.653;2;MOC;40
40.856;2;MOC;26
46.167;2;MOC;26
49.276;2;MOC;40
62.418;3;MOC;40
70.931;3;MTC;40
