# Supplementary material for: Features spaces and a learning system for structural-temporal data, and their application on a use case of real-time communication network validation data
Source: PLoS One. 2020 Feb 6;15(2):e0228434. doi: 10.1371/journal.pone.0228434 (PMC7004316; doi:10.1371/journal.pone.0228434)
Supplement: S1 Data — Each communication sequence is provided in an individual file, containing all relevant data and using anonymized failure classes, protocol identifiers and event identifiers. (ZIP) [file pone.0228434.s001.zip › supporting_data/AFC_data/class17_sample13.txt]

failureclass 17
timestamp;protocolindex;client;eventtypeindex
0.0;3;MOC;22
0.2;3;MOC;40
0.8;3;MOC;12
2.4;2;MOC;29
3.2;2;MOC;14
3.757;3;MTC;40
4.112;3;MTC;22
4.338;3;MTC;40
4.437;3;MTC;27
5.638;2;MTC;29
5.638;2;MTC;13
6.308;2;MOC;33
6.308;2;MOC;34
7.807;2;MOC;41
11.309;2;MOC;33
11.908;2;MOC;34
19.607;2;MOC;21
19.807;2;MOC;28
21.007;2;MOC;40
21.107;2;MOC;40
21.713;3;MOC;40
40.133;2;MTC;40
