# Supplementary material for: Features spaces and a learning system for structural-temporal data, and their application on a use case of real-time communication network validation data
Source: PLoS One. 2020 Feb 6;15(2):e0228434. doi: 10.1371/journal.pone.0228434 (PMC7004316; doi:10.1371/journal.pone.0228434)
Supplement: S1 Data — Each communication sequence is provided in an individual file, containing all relevant data and using anonymized failure classes, protocol identifiers and event identifiers. (ZIP) [file pone.0228434.s001.zip › supporting_data/AFC_data/class17_sample14.txt]

failureclass 17
timestamp;protocolindex;client;eventtypeindex
0.0;3;MOC;40
3.559;3;MOC;22
11.362;3;MOC;26
16.865;3;MOC;40
17.164;3;MOC;40
21.342;2;MOC;26
28.971;2;MOC;26
36.082;2;MOC;41
36.783;2;MOC;40
46.615;2;MOC;26
52.426;2;MOC;26
55.935;2;MOC;40
56.235;2;MOC;26
59.944;2;MOC;33
59.944;2;MOC;34
60.746;2;MOC;41
66.952;2;MOC;42
72.976;3;MOC;40
