# Supplementary material for: Features spaces and a learning system for structural-temporal data, and their application on a use case of real-time communication network validation data
Source: PLoS One. 2020 Feb 6;15(2):e0228434. doi: 10.1371/journal.pone.0228434 (PMC7004316; doi:10.1371/journal.pone.0228434)
Supplement: S1 Data — Each communication sequence is provided in an individual file, containing all relevant data and using anonymized failure classes, protocol identifiers and event identifiers. (ZIP) [file pone.0228434.s001.zip › supporting_data/AFC_data/class17_sample15.txt]

failureclass 17
timestamp;protocolindex;client;eventtypeindex
0.0;2;MOC;12
1.505;2;MOC;29
1.805;2;MOC;14
2.005;2;MOC;33
2.314;3;MTC;22
2.506;2;MOC;34
2.723;3;MTC;40
2.906;2;MOC;41
3.006;2;MOC;2
3.324;3;MTC;27
4.527;2;MTC;29
4.527;2;MTC;13
4.926;2;MTC;33
5.427;2;MTC;34
5.427;2;MTC;2
5.927;2;MTC;41
7.63;2;MTC;33
7.729;2;MTC;34
8.23;2;MTC;19
8.423;2;MOC;19
8.423;2;MOC;20
8.73;2;MTC;20
8.823;2;MOC;33
8.923;2;MOC;34
79.779;2;MOC;21
79.883;2;MTC;21
79.979;2;MOC;28
80.185;2;MTC;28
81.379;2;MOC;42
81.386;2;MTC;42
81.586;2;MTC;40
81.68;2;MOC;40
84.373;3;MTC;40
