# Supplementary material for: Features spaces and a learning system for structural-temporal data, and their application on a use case of real-time communication network validation data
Source: PLoS One. 2020 Feb 6;15(2):e0228434. doi: 10.1371/journal.pone.0228434 (PMC7004316; doi:10.1371/journal.pone.0228434)
Supplement: S1 Data — Each communication sequence is provided in an individual file, containing all relevant data and using anonymized failure classes, protocol identifiers and event identifiers. (ZIP) [file pone.0228434.s001.zip › supporting_data/AFC_data/class17_sample16.txt]

failureclass 17
timestamp;protocolindex;client;eventtypeindex
0.0;3;MOC;22
0.3;3;MOC;40
0.6;2;MOC;12
1.702;2;MOC;29
1.802;2;MOC;14
2.676;3;MTC;22
5.283;3;MTC;38
6.085;3;MTC;22
8.117;2;MOC;33
8.419;2;MOC;34
17.23;3;MTC;26
18.04;2;MOC;33
18.64;2;MOC;34
18.835;2;MTC;29
18.835;2;MTC;13
19.235;2;MTC;33
19.235;2;MTC;34
19.235;2;MTC;2
19.842;2;MOC;2
22.037;2;MTC;19
22.338;2;MTC;20
22.345;2;MOC;19
22.345;2;MOC;20
23.739;2;MTC;33
24.441;2;MTC;34
93.697;2;MOC;21
93.962;2;MTC;21
93.996;2;MOC;28
94.263;2;MTC;28
95.401;2;MOC;40
95.864;2;MTC;41
95.864;2;MTC;42
