# Supplementary material for: Features spaces and a learning system for structural-temporal data, and their application on a use case of real-time communication network validation data
Source: PLoS One. 2020 Feb 6;15(2):e0228434. doi: 10.1371/journal.pone.0228434 (PMC7004316; doi:10.1371/journal.pone.0228434)
Supplement: S1 Data — Each communication sequence is provided in an individual file, containing all relevant data and using anonymized failure classes, protocol identifiers and event identifiers. (ZIP) [file pone.0228434.s001.zip › supporting_data/AFC_data/class17_sample17.txt]

failureclass 17
timestamp;protocolindex;client;eventtypeindex
0.0;1;MTC;26
1.502;2;MTC;41
1.502;2;MTC;40
5.386;3;MTC;40
20.766;3;MTC;40
21.067;3;MTC;26
24.478;2;MTC;41
24.679;2;MTC;40
38.054;2;MTC;26
38.555;2;MTC;18
40.66;1;MTC;16
40.661;1;MTC;17
42.57;1;MTC;15
