# Supplementary material for: Features spaces and a learning system for structural-temporal data, and their application on a use case of real-time communication network validation data
Source: PLoS One. 2020 Feb 6;15(2):e0228434. doi: 10.1371/journal.pone.0228434 (PMC7004316; doi:10.1371/journal.pone.0228434)
Supplement: S1 Data — Each communication sequence is provided in an individual file, containing all relevant data and using anonymized failure classes, protocol identifiers and event identifiers. (ZIP) [file pone.0228434.s001.zip › supporting_data/AFC_data/class17_sample18.txt]

failureclass 17
timestamp;protocolindex;client;eventtypeindex
0.0;2;MOC;41
0.0;2;MOC;40
0.001;2;MOC;40
18.537;3;MTC;40
21.195;2;MOC;12
22.398;2;MOC;29
22.599;2;MOC;14
23.66;3;MTC;22
23.881;3;MTC;40
24.681;3;MTC;27
28.185;2;MTC;29
28.185;2;MTC;13
28.584;2;MTC;33
28.713;2;MOC;33
28.983;2;MTC;34
28.983;2;MTC;2
29.015;2;MOC;34
29.414;2;MOC;2
31.818;2;MOC;21
31.983;2;MTC;19
32.019;2;MOC;28
32.083;2;MTC;21
32.319;2;MOC;40
32.383;2;MTC;28
32.418;2;MOC;40
32.583;2;MTC;40
32.683;2;MTC;40
33.083;2;MTC;40
44.041;3;MOC;40
67.157;3;MOC;40
