# Supplementary material for: Features spaces and a learning system for structural-temporal data, and their application on a use case of real-time communication network validation data
Source: PLoS One. 2020 Feb 6;15(2):e0228434. doi: 10.1371/journal.pone.0228434 (PMC7004316; doi:10.1371/journal.pone.0228434)
Supplement: S1 Data — Each communication sequence is provided in an individual file, containing all relevant data and using anonymized failure classes, protocol identifiers and event identifiers. (ZIP) [file pone.0228434.s001.zip › supporting_data/AFC_data/class17_sample2.txt]

failureclass 17
timestamp;protocolindex;client;eventtypeindex
0.0;2;MTC;42
6.609;1;MOC;26
10.568;2;MTC;27
10.614;2;MOC;41
10.615;2;MOC;12
11.213;2;MOC;29
11.412;2;MOC;14
11.714;2;MOC;33
11.87;2;MTC;29
11.87;2;MTC;13
12.013;2;MOC;34
12.57;2;MTC;33
13.071;2;MTC;34
13.071;2;MTC;2
13.616;2;MOC;33
13.718;2;MOC;34
15.874;2;MTC;19
16.173;2;MTC;20
16.322;2;MOC;2
19.126;2;MOC;19
19.126;2;MOC;20
89.331;2;MTC;21
89.631;2;MTC;28
91.679;2;MOC;21
91.879;2;MOC;28
93.18;2;MOC;42
