# Supplementary material for: Features spaces and a learning system for structural-temporal data, and their application on a use case of real-time communication network validation data
Source: PLoS One. 2020 Feb 6;15(2):e0228434. doi: 10.1371/journal.pone.0228434 (PMC7004316; doi:10.1371/journal.pone.0228434)
Supplement: S1 Data — Each communication sequence is provided in an individual file, containing all relevant data and using anonymized failure classes, protocol identifiers and event identifiers. (ZIP) [file pone.0228434.s001.zip › supporting_data/AFC_data/class17_sample20.txt]

failureclass 17
timestamp;protocolindex;client;eventtypeindex
0.0;2;MOC;12
1.516;2;MOC;29
1.668;3;MTC;40
1.815;2;MOC;14
1.915;2;MOC;33
2.415;2;MOC;34
2.817;2;MOC;41
2.925;3;MTC;22
3.052;3;MTC;40
3.215;2;MOC;2
3.251;3;MTC;27
4.655;2;MTC;29
4.655;2;MTC;13
5.057;2;MTC;33
5.557;2;MTC;34
5.558;2;MTC;2
6.358;2;MTC;41
8.36;2;MTC;19
8.622;2;MOC;19
8.622;2;MOC;20
8.661;2;MTC;20
14.134;2;MOC;33
14.134;2;MOC;34
79.981;2;MOC;21
80.151;2;MTC;21
80.182;2;MOC;28
80.353;2;MTC;28
80.551;2;MTC;40
81.783;2;MOC;42
83.485;2;MOC;40
84.058;2;MTC;40
