# Supplementary material for: Features spaces and a learning system for structural-temporal data, and their application on a use case of real-time communication network validation data
Source: PLoS One. 2020 Feb 6;15(2):e0228434. doi: 10.1371/journal.pone.0228434 (PMC7004316; doi:10.1371/journal.pone.0228434)
Supplement: S1 Data — Each communication sequence is provided in an individual file, containing all relevant data and using anonymized failure classes, protocol identifiers and event identifiers. (ZIP) [file pone.0228434.s001.zip › supporting_data/AFC_data/class17_sample21.txt]

failureclass 17
timestamp;protocolindex;client;eventtypeindex
0.0;3;MOC;22
1.102;3;MOC;40
1.702;1;MOC;26
2.204;1;MOC;18
4.103;1;MOC;16
4.104;1;MOC;17
4.304;1;MOC;12
5.304;1;MOC;29
5.705;1;MOC;14
6.208;1;MOC;3
6.208;1;MOC;4
24.715;1;MTC;40
25.819;1;MOC;21
25.918;1;MOC;28
26.218;1;MOC;15
26.72;3;MOC;40
45.673;3;MOC;40
64.878;3;MOC;40
84.386;3;MTC;40
