# Supplementary material for: Features spaces and a learning system for structural-temporal data, and their application on a use case of real-time communication network validation data
Source: PLoS One. 2020 Feb 6;15(2):e0228434. doi: 10.1371/journal.pone.0228434 (PMC7004316; doi:10.1371/journal.pone.0228434)
Supplement: S1 Data — Each communication sequence is provided in an individual file, containing all relevant data and using anonymized failure classes, protocol identifiers and event identifiers. (ZIP) [file pone.0228434.s001.zip › supporting_data/AFC_data/class17_sample4.txt]

failureclass 17
timestamp;protocolindex;client;eventtypeindex
0.0;3;MTC;40
0.762;3;MOC;22
1.163;3;MOC;40
1.663;3;MOC;12
5.477;3;MTC;26
9.089;2;MTC;41
9.587;2;MTC;40
11.08;2;MOC;12
21.205;2;MOC;12
30.133;2;MOC;41
30.133;2;MOC;26
30.308;2;MTC;26
31.429;2;MOC;41
31.832;2;MOC;40
33.622;2;MTC;41
34.223;2;MTC;40
36.333;2;MOC;40
38.704;2;MTC;33
38.704;2;MTC;34
45.814;2;MTC;26
46.014;2;MTC;42
49.423;2;MTC;41
61.885;2;MTC;40
88.274;3;MOC;40
