# Supplementary material for: Features spaces and a learning system for structural-temporal data, and their application on a use case of real-time communication network validation data
Source: PLoS One. 2020 Feb 6;15(2):e0228434. doi: 10.1371/journal.pone.0228434 (PMC7004316; doi:10.1371/journal.pone.0228434)
Supplement: S1 Data — Each communication sequence is provided in an individual file, containing all relevant data and using anonymized failure classes, protocol identifiers and event identifiers. (ZIP) [file pone.0228434.s001.zip › supporting_data/AFC_data/class17_sample5.txt]

failureclass 17
timestamp;protocolindex;client;eventtypeindex
0.0;1;MOC;12
0.601;1;MOC;18
0.9;1;MOC;16
0.9;1;MOC;17
0.9;1;MOC;29
1.805;1;MOC;14
3.353;1;MTC;27
3.855;1;MTC;18
4.856;1;MTC;16
4.856;1;MTC;17
5.057;1;MTC;29
5.057;1;MTC;13
5.757;1;MTC;3
5.758;1;MTC;2
5.758;1;MTC;4
6.1;1;MOC;3
6.1;1;MOC;4
6.602;1;MOC;2
9.262;1;MTC;19
9.702;1;MOC;19
9.703;1;MOC;20
9.762;1;MTC;20
30.528;1;MTC;18
30.729;1;MTC;16
30.729;1;MTC;17
32.629;1;MTC;15
33.23;1;MTC;26
33.931;1;MTC;18
34.131;1;MTC;16
34.131;1;MTC;17
36.033;1;MTC;15
36.934;1;MOC;21
37.135;1;MOC;28
37.334;1;MOC;15
