# Supplementary material for: Features spaces and a learning system for structural-temporal data, and their application on a use case of real-time communication network validation data
Source: PLoS One. 2020 Feb 6;15(2):e0228434. doi: 10.1371/journal.pone.0228434 (PMC7004316; doi:10.1371/journal.pone.0228434)
Supplement: S1 Data — Each communication sequence is provided in an individual file, containing all relevant data and using anonymized failure classes, protocol identifiers and event identifiers. (ZIP) [file pone.0228434.s001.zip › supporting_data/AFC_data/class17_sample6.txt]

failureclass 17
timestamp;protocolindex;client;eventtypeindex
0.0;2;MOC;12
10.567;2;MOC;12
19.587;2;MOC;40
22.637;2;MOC;12
27.628;1;MTC;26
28.329;1;MTC;18
28.53;1;MTC;16
28.53;1;MTC;17
30.231;1;MTC;15
35.069;2;MOC;26
37.873;2;MOC;41
37.874;2;MOC;40
47.378;1;MTC;40
48.802;2;MOC;33
48.803;2;MOC;34
69.162;3;MTC;40
73.556;2;MOC;40
74.657;2;MOC;40
74.757;2;MOC;40
79.974;2;MOC;33
79.974;2;MOC;34
86.478;2;MOC;42
93.286;2;MOC;40
93.687;2;MOC;40
93.986;2;MOC;40
