# Supplementary material for: Features spaces and a learning system for structural-temporal data, and their application on a use case of real-time communication network validation data
Source: PLoS One. 2020 Feb 6;15(2):e0228434. doi: 10.1371/journal.pone.0228434 (PMC7004316; doi:10.1371/journal.pone.0228434)
Supplement: S1 Data — Each communication sequence is provided in an individual file, containing all relevant data and using anonymized failure classes, protocol identifiers and event identifiers. (ZIP) [file pone.0228434.s001.zip › supporting_data/AFC_data/class17_sample9.txt]

failureclass 17
timestamp;protocolindex;client;eventtypeindex
0.0;2;MOC;12
1.608;2;MOC;29
1.809;2;MOC;14
2.009;2;MOC;33
2.512;2;MOC;34
14.338;2;MOC;2
15.848;2;MTC;40
25.664;2;MOC;21
25.965;2;MOC;28
56.455;3;MTC;40
60.731;2;MOC;32
68.651;2;MOC;42
