# Supplementary material for: Features spaces and a learning system for structural-temporal data, and their application on a use case of real-time communication network validation data
Source: PLoS One. 2020 Feb 6;15(2):e0228434. doi: 10.1371/journal.pone.0228434 (PMC7004316; doi:10.1371/journal.pone.0228434)
Supplement: S1 Data — Each communication sequence is provided in an individual file, containing all relevant data and using anonymized failure classes, protocol identifiers and event identifiers. (ZIP) [file pone.0228434.s001.zip › supporting_data/AFC_data/class18_sample1.txt]

failureclass 18
timestamp;protocolindex;client;eventtypeindex
0.0;3;MTC;40
5.092;3;MOC;22
6.193;3;MOC;40
7.393;3;MOC;26
8.793;1;MOC;18
8.993;1;MOC;16
8.993;1;MOC;17
15.594;1;MOC;12
16.997;1;MOC;29
19.394;1;MOC;14
19.897;1;MOC;3
19.897;1;MOC;4
20.694;3;MTC;22
21.6;2;MTC;26
21.698;2;MTC;29
21.698;2;MTC;13
21.898;2;MTC;33
22.4;2;MTC;34
22.4;2;MTC;2
22.705;1;MOC;2
25.703;2;MTC;19
25.904;2;MTC;20
25.904;1;MOC;19
25.904;1;MOC;20
63.956;1;MOC;3
64.055;1;MOC;4
78.612;1;MOC;40
78.814;2;MTC;21
79.115;2;MTC;28
80.418;2;MTC;40
80.418;2;MTC;41
80.517;2;MTC;40
80.646;3;MOC;40
81.421;2;MTC;40
