# Supplementary material for: Features spaces and a learning system for structural-temporal data, and their application on a use case of real-time communication network validation data
Source: PLoS One. 2020 Feb 6;15(2):e0228434. doi: 10.1371/journal.pone.0228434 (PMC7004316; doi:10.1371/journal.pone.0228434)
Supplement: S1 Data — Each communication sequence is provided in an individual file, containing all relevant data and using anonymized failure classes, protocol identifiers and event identifiers. (ZIP) [file pone.0228434.s001.zip › supporting_data/AFC_data/class18_sample10.txt]

failureclass 18
timestamp;protocolindex;client;eventtypeindex
0.0;3;MOC;22
0.499;3;MOC;40
0.801;3;MOC;26
9.82;3;MOC;12
11.022;2;MOC;29
11.321;2;MOC;14
11.955;3;MTC;22
12.355;3;MTC;40
12.658;3;MTC;26
15.167;2;MTC;29
15.167;2;MTC;13
15.631;2;MOC;33
16.131;2;MOC;34
16.77;2;MTC;33
17.074;2;MTC;34
17.074;2;MTC;2
17.633;2;MOC;2
19.876;2;MTC;19
20.079;2;MTC;20
20.138;2;MOC;19
20.138;2;MOC;20
21.038;2;MOC;41
25.286;2;MTC;41
40.012;2;MTC;33
40.012;2;MTC;34
72.145;2;MOC;33
72.145;2;MOC;34
92.369;1;MOC;21
92.569;1;MOC;28
92.722;2;MTC;21
92.921;2;MTC;28
92.97;1;MOC;15
94.024;2;MTC;42
94.374;1;MOC;26
95.073;1;MOC;18
96.776;1;MOC;16
96.777;1;MOC;17
98.378;1;MOC;15
99.432;2;MTC;40
