# Supplementary material for: Features spaces and a learning system for structural-temporal data, and their application on a use case of real-time communication network validation data
Source: PLoS One. 2020 Feb 6;15(2):e0228434. doi: 10.1371/journal.pone.0228434 (PMC7004316; doi:10.1371/journal.pone.0228434)
Supplement: S1 Data — Each communication sequence is provided in an individual file, containing all relevant data and using anonymized failure classes, protocol identifiers and event identifiers. (ZIP) [file pone.0228434.s001.zip › supporting_data/AFC_data/class18_sample100.txt]

failureclass 18
timestamp;protocolindex;client;eventtypeindex
0.0;1;MOC;13
0.704;1;MOC;13
2.006;1;MOC;12
2.906;1;MOC;18
3.106;1;MOC;16
3.106;1;MOC;17
3.106;1;MOC;29
5.71;3;MTC;22
5.909;3;MTC;40
6.51;3;MTC;26
11.82;1;MOC;14
18.039;2;MTC;26
20.546;2;MTC;40
21.251;1;MOC;2
25.959;2;MTC;40
26.06;2;MTC;40
28.276;1;MOC;21
28.477;1;MOC;28
28.678;1;MOC;15
33.16;2;MTC;26
33.56;2;MTC;18
33.76;1;MTC;16
33.76;1;MTC;17
34.763;1;MTC;15
36.066;1;MTC;20
36.466;1;MTC;20
55.016;1;MTC;20
58.552;3;MOC;40
97.05;3;MOC;40
