# Supplementary material for: Features spaces and a learning system for structural-temporal data, and their application on a use case of real-time communication network validation data
Source: PLoS One. 2020 Feb 6;15(2):e0228434. doi: 10.1371/journal.pone.0228434 (PMC7004316; doi:10.1371/journal.pone.0228434)
Supplement: S1 Data — Each communication sequence is provided in an individual file, containing all relevant data and using anonymized failure classes, protocol identifiers and event identifiers. (ZIP) [file pone.0228434.s001.zip › supporting_data/AFC_data/class18_sample101.txt]

failureclass 18
timestamp;protocolindex;client;eventtypeindex
0.0;3;MOC;22
0.2;3;MOC;40
0.4;3;MOC;12
2.703;2;MOC;29
2.803;2;MOC;14
3.257;3;MTC;22
4.257;3;MTC;40
4.866;3;MTC;27
5.007;2;MOC;41
9.418;2;MOC;33
9.972;2;MTC;26
10.019;2;MOC;34
17.492;2;MTC;26
18.846;2;MTC;26
19.244;2;MOC;2
20.849;2;MTC;40
20.85;2;MTC;40
25.16;2;MTC;40
26.276;2;MOC;21
26.776;2;MOC;28
27.377;2;MOC;40
38.403;3;MOC;40
39.428;3;MTC;40
61.584;3;MTC;40
80.127;3;MOC;40
