# Supplementary material for: Features spaces and a learning system for structural-temporal data, and their application on a use case of real-time communication network validation data
Source: PLoS One. 2020 Feb 6;15(2):e0228434. doi: 10.1371/journal.pone.0228434 (PMC7004316; doi:10.1371/journal.pone.0228434)
Supplement: S1 Data — Each communication sequence is provided in an individual file, containing all relevant data and using anonymized failure classes, protocol identifiers and event identifiers. (ZIP) [file pone.0228434.s001.zip › supporting_data/AFC_data/class18_sample102.txt]

failureclass 18
timestamp;protocolindex;client;eventtypeindex
0.0;3;MOC;22
0.101;3;MOC;40
0.902;3;MOC;12
1.903;2;MOC;29
2.003;2;MOC;14
2.342;3;MTC;22
2.452;3;MTC;40
3.651;3;MTC;26
3.905;2;MOC;41
8.417;2;MOC;33
9.121;2;MOC;34
12.66;2;MTC;26
15.574;2;MTC;40
15.575;2;MTC;40
18.259;2;MOC;2
22.089;2;MTC;40
22.19;2;MTC;40
22.87;2;MOC;33
22.967;2;MOC;34
26.174;2;MOC;21
26.674;2;MOC;28
27.775;2;MOC;40
30.013;3;MTC;38
30.014;3;MTC;36
39.153;3;MOC;40
44.335;3;MTC;40
63.625;3;MOC;40
