# Supplementary material for: Features spaces and a learning system for structural-temporal data, and their application on a use case of real-time communication network validation data
Source: PLoS One. 2020 Feb 6;15(2):e0228434. doi: 10.1371/journal.pone.0228434 (PMC7004316; doi:10.1371/journal.pone.0228434)
Supplement: S1 Data — Each communication sequence is provided in an individual file, containing all relevant data and using anonymized failure classes, protocol identifiers and event identifiers. (ZIP) [file pone.0228434.s001.zip › supporting_data/AFC_data/class18_sample103.txt]

failureclass 18
timestamp;protocolindex;client;eventtypeindex
0.0;3;MTC;38
0.401;3;MTC;40
3.231;3;MOC;22
3.341;3;MOC;40
3.541;2;MOC;12
4.441;2;MOC;29
4.641;2;MOC;14
5.472;3;MTC;22
5.777;3;MTC;40
5.89;3;MTC;26
9.091;3;MTC;40
9.392;3;MTC;40
9.792;3;MTC;40
10.647;2;MOC;33
10.947;2;MOC;34
13.194;3;MTC;40
13.595;3;MTC;40
13.755;2;MOC;41
13.895;3;MTC;40
17.304;3;MTC;39
17.705;3;MTC;39
18.808;3;MTC;40
20.111;2;MTC;26
21.472;2;MOC;2
22.722;2;MTC;40
27.233;2;MTC;40
29.499;2;MOC;21
29.998;2;MOC;28
30.298;2;MOC;33
30.999;2;MOC;34
32.4;2;MOC;40
32.501;2;MOC;40
50.173;3;MOC;40
60.281;3;MTC;40
72.644;3;MTC;40
88.764;3;MTC;40
97.89;3;MOC;40
