# Supplementary material for: Features spaces and a learning system for structural-temporal data, and their application on a use case of real-time communication network validation data
Source: PLoS One. 2020 Feb 6;15(2):e0228434. doi: 10.1371/journal.pone.0228434 (PMC7004316; doi:10.1371/journal.pone.0228434)
Supplement: S1 Data — Each communication sequence is provided in an individual file, containing all relevant data and using anonymized failure classes, protocol identifiers and event identifiers. (ZIP) [file pone.0228434.s001.zip › supporting_data/AFC_data/class18_sample104.txt]

failureclass 18
timestamp;protocolindex;client;eventtypeindex
0.0;3;MTC;40
5.535;3;MOC;22
5.651;3;MOC;40
8.351;3;MOC;26
15.459;3;MOC;26
17.257;2;MOC;12
17.357;2;MOC;29
17.557;2;MOC;14
18.033;3;MTC;22
18.033;3;MTC;40
18.633;3;MTC;27
19.736;2;MTC;29
19.736;2;MTC;13
20.138;2;MTC;33
20.157;2;MOC;33
20.538;2;MTC;34
20.538;2;MTC;2
20.557;2;MOC;34
20.957;2;MOC;2
23.542;2;MTC;19
23.843;2;MTC;20
24.059;2;MOC;19
24.059;2;MOC;20
27.65;2;MTC;41
29.053;2;MTC;33
29.159;2;MOC;33
29.653;2;MTC;34
29.759;2;MOC;34
95.373;2;MOC;21
95.508;2;MTC;21
95.573;2;MOC;28
95.809;2;MTC;28
95.908;2;MTC;40
96.009;2;MTC;40
97.576;2;MOC;40
