# Supplementary material for: Features spaces and a learning system for structural-temporal data, and their application on a use case of real-time communication network validation data
Source: PLoS One. 2020 Feb 6;15(2):e0228434. doi: 10.1371/journal.pone.0228434 (PMC7004316; doi:10.1371/journal.pone.0228434)
Supplement: S1 Data — Each communication sequence is provided in an individual file, containing all relevant data and using anonymized failure classes, protocol identifiers and event identifiers. (ZIP) [file pone.0228434.s001.zip › supporting_data/AFC_data/class18_sample105.txt]

failureclass 18
timestamp;protocolindex;client;eventtypeindex
0.0;1;MOC;12
0.701;1;MOC;18
0.901;1;MOC;16
0.901;1;MOC;17
0.901;1;MOC;29
1.802;1;MOC;14
9.063;3;MTC;26
16.339;1;MOC;2
19.891;2;MTC;41
21.595;2;MTC;40
22.9;2;MTC;26
24.601;2;MTC;41
25.002;2;MTC;40
26.266;1;MOC;21
26.566;1;MOC;28
26.765;1;MOC;15
33.059;3;MTC;40
