# Supplementary material for: Features spaces and a learning system for structural-temporal data, and their application on a use case of real-time communication network validation data
Source: PLoS One. 2020 Feb 6;15(2):e0228434. doi: 10.1371/journal.pone.0228434 (PMC7004316; doi:10.1371/journal.pone.0228434)
Supplement: S1 Data — Each communication sequence is provided in an individual file, containing all relevant data and using anonymized failure classes, protocol identifiers and event identifiers. (ZIP) [file pone.0228434.s001.zip › supporting_data/AFC_data/class18_sample106.txt]

failureclass 18
timestamp;protocolindex;client;eventtypeindex
0.0;3;MOC;22
1.219;3;MOC;40
2.319;3;MOC;26
11.137;3;MOC;26
13.244;3;MOC;12
13.442;2;MOC;29
13.542;2;MOC;14
14.362;3;MTC;22
14.363;3;MTC;40
15.264;3;MTC;27
15.347;2;MOC;41
16.667;2;MTC;29
16.668;2;MTC;13
16.952;2;MOC;33
16.967;2;MTC;33
17.269;2;MTC;34
17.269;2;MTC;2
17.653;2;MOC;34
17.955;2;MOC;2
20.371;2;MTC;19
20.769;2;MOC;19
20.769;2;MOC;20
20.773;2;MTC;20
21.768;2;MOC;33
21.868;2;MOC;34
24.578;2;MTC;33
25.679;2;MTC;34
91.503;2;MOC;21
91.683;2;MTC;21
91.802;2;MOC;28
92.785;2;MTC;28
94.106;2;MOC;42
95.887;2;MTC;42
96.188;2;MTC;40
96.608;2;MOC;40
