# Supplementary material for: Features spaces and a learning system for structural-temporal data, and their application on a use case of real-time communication network validation data
Source: PLoS One. 2020 Feb 6;15(2):e0228434. doi: 10.1371/journal.pone.0228434 (PMC7004316; doi:10.1371/journal.pone.0228434)
Supplement: S1 Data — Each communication sequence is provided in an individual file, containing all relevant data and using anonymized failure classes, protocol identifiers and event identifiers. (ZIP) [file pone.0228434.s001.zip › supporting_data/AFC_data/class18_sample107.txt]

failureclass 18
timestamp;protocolindex;client;eventtypeindex
0.0;3;MOC;22
0.199;3;MOC;40
0.901;3;MOC;12
2.399;2;MOC;29
2.6;2;MOC;14
3.105;3;MTC;22
3.224;3;MTC;40
4.124;3;MTC;26
4.901;2;MOC;41
8.302;2;MOC;33
8.703;2;MOC;34
10.247;2;MTC;26
12.84;2;MTC;41
13.44;2;MTC;42
13.639;2;MTC;40
17.993;2;MTC;33
18.094;2;MTC;34
18.125;2;MOC;2
26.35;2;MOC;21
26.549;2;MOC;28
26.849;2;MOC;40
27.494;2;MTC;40
28.895;2;MTC;26
33.003;2;MTC;33
33.099;2;MTC;34
33.1;2;MTC;41
38.209;3;MOC;40
38.999;2;MTC;42
42.1;2;MTC;26
45.506;2;MTC;41
56.522;2;MTC;42
72.659;3;MTC;40
85.699;3;MOC;40
