# Supplementary material for: Features spaces and a learning system for structural-temporal data, and their application on a use case of real-time communication network validation data
Source: PLoS One. 2020 Feb 6;15(2):e0228434. doi: 10.1371/journal.pone.0228434 (PMC7004316; doi:10.1371/journal.pone.0228434)
Supplement: S1 Data — Each communication sequence is provided in an individual file, containing all relevant data and using anonymized failure classes, protocol identifiers and event identifiers. (ZIP) [file pone.0228434.s001.zip › supporting_data/AFC_data/class18_sample108.txt]

failureclass 18
timestamp;protocolindex;client;eventtypeindex
0.0;3;MOC;22
0.307;3;MOC;40
0.908;3;MOC;26
12.439;2;MOC;26
14.343;2;MOC;12
14.443;2;MOC;29
14.643;2;MOC;14
15.396;3;MTC;22
15.396;3;MTC;40
16.112;3;MTC;27
17.314;2;MTC;29
17.314;2;MTC;13
17.914;2;MTC;33
17.951;2;MOC;33
18.251;2;MOC;34
18.314;2;MTC;34
18.314;2;MTC;2
18.755;2;MOC;2
21.414;2;MTC;19
21.757;2;MOC;19
21.757;2;MOC;20
21.815;2;MTC;20
22.815;2;MTC;41
23.057;2;MOC;41
93.011;1;MOC;21
93.111;1;MOC;28
93.167;1;MTC;21
93.311;1;MOC;15
93.368;1;MTC;28
93.568;1;MTC;15
95.022;1;MOC;26
95.716;1;MTC;26
96.315;1;MTC;18
96.516;1;MTC;16
96.516;1;MTC;17
96.622;1;MOC;40
97.122;1;MOC;26
97.417;1;MTC;15
98.625;1;MOC;41
99.026;1;MOC;40
99.127;1;MOC;40
103.691;2;MOC;40
