# Supplementary material for: Features spaces and a learning system for structural-temporal data, and their application on a use case of real-time communication network validation data
Source: PLoS One. 2020 Feb 6;15(2):e0228434. doi: 10.1371/journal.pone.0228434 (PMC7004316; doi:10.1371/journal.pone.0228434)
Supplement: S1 Data — Each communication sequence is provided in an individual file, containing all relevant data and using anonymized failure classes, protocol identifiers and event identifiers. (ZIP) [file pone.0228434.s001.zip › supporting_data/AFC_data/class18_sample109.txt]

failureclass 18
timestamp;protocolindex;client;eventtypeindex
0.0;1;MOC;13
2.506;1;MOC;26
2.605;1;MOC;26
9.518;1;MOC;26
10.119;1;MOC;18
11.02;1;MOC;16
11.02;1;MOC;17
12.223;1;MOC;15
12.527;1;MOC;12
13.227;1;MOC;18
13.427;1;MOC;16
13.427;1;MOC;17
13.427;1;MOC;29
14.33;1;MOC;14
14.751;3;MTC;22
14.751;3;MTC;40
15.055;3;MTC;27
16.162;2;MTC;29
16.162;2;MTC;13
16.558;2;MTC;33
16.737;1;MOC;3
16.737;1;MOC;4
16.959;2;MTC;34
16.959;2;MTC;2
17.237;1;MOC;2
19.964;2;MTC;19
20.364;2;MTC;20
20.448;1;MOC;19
20.448;1;MOC;20
21.165;2;MTC;41
91.656;1;MOC;21
91.856;2;MTC;21
91.857;1;MOC;28
92.056;1;MOC;15
92.156;2;MTC;28
92.356;2;MTC;40
92.357;2;MTC;40
92.456;2;MTC;40
93.457;3;MTC;40
