# Supplementary material for: Features spaces and a learning system for structural-temporal data, and their application on a use case of real-time communication network validation data
Source: PLoS One. 2020 Feb 6;15(2):e0228434. doi: 10.1371/journal.pone.0228434 (PMC7004316; doi:10.1371/journal.pone.0228434)
Supplement: S1 Data — Each communication sequence is provided in an individual file, containing all relevant data and using anonymized failure classes, protocol identifiers and event identifiers. (ZIP) [file pone.0228434.s001.zip › supporting_data/AFC_data/class18_sample11.txt]

failureclass 18
timestamp;protocolindex;client;eventtypeindex
0.0;3;MOC;22
0.4;3;MOC;40
1.403;3;MOC;26
2.847;2;MTC;40
8.66;2;MTC;40
18.977;3;MTC;40
19.643;3;MOC;40
22.61;2;MOC;26
24.415;2;MOC;12
24.715;2;MOC;29
24.914;2;MOC;14
25.119;3;MTC;22
25.425;3;MTC;40
25.915;2;MOC;21
26.015;2;MOC;28
26.026;3;MTC;26
26.215;2;MOC;40
32.738;2;MTC;41
39.255;2;MTC;40
39.557;2;MTC;40
39.857;2;MTC;40
44.271;2;MTC;33
44.271;2;MTC;34
50.515;3;MOC;40
66.007;2;MTC;40
