# Supplementary material for: Features spaces and a learning system for structural-temporal data, and their application on a use case of real-time communication network validation data
Source: PLoS One. 2020 Feb 6;15(2):e0228434. doi: 10.1371/journal.pone.0228434 (PMC7004316; doi:10.1371/journal.pone.0228434)
Supplement: S1 Data — Each communication sequence is provided in an individual file, containing all relevant data and using anonymized failure classes, protocol identifiers and event identifiers. (ZIP) [file pone.0228434.s001.zip › supporting_data/AFC_data/class18_sample110.txt]

failureclass 18
timestamp;protocolindex;client;eventtypeindex
0.0;3;MOC;22
0.3;3;MOC;40
4.707;3;MOC;26
9.049;3;MOC;26
10.853;3;MOC;12
10.951;2;MOC;29
11.151;2;MOC;14
12.316;3;MTC;22
12.517;3;MTC;40
13.218;3;MTC;27
14.222;2;MTC;29
14.222;2;MTC;13
14.622;2;MTC;33
14.861;2;MOC;33
15.023;2;MTC;34
15.023;2;MTC;2
15.161;2;MOC;34
15.761;2;MOC;2
17.826;2;MTC;19
18.228;2;MTC;20
18.473;2;MOC;19
18.473;2;MOC;20
19.129;2;MTC;41
21.18;2;MOC;33
21.681;2;MOC;34
22.238;2;MTC;33
22.839;2;MTC;34
89.738;2;MOC;21
89.939;2;MOC;28
89.996;2;MTC;21
90.246;2;MOC;40
90.247;2;MOC;40
90.295;2;MTC;28
90.395;2;MTC;40
90.495;2;MTC;40
