# Supplementary material for: Features spaces and a learning system for structural-temporal data, and their application on a use case of real-time communication network validation data
Source: PLoS One. 2020 Feb 6;15(2):e0228434. doi: 10.1371/journal.pone.0228434 (PMC7004316; doi:10.1371/journal.pone.0228434)
Supplement: S1 Data — Each communication sequence is provided in an individual file, containing all relevant data and using anonymized failure classes, protocol identifiers and event identifiers. (ZIP) [file pone.0228434.s001.zip › supporting_data/AFC_data/class18_sample111.txt]

failureclass 18
timestamp;protocolindex;client;eventtypeindex
0.0;3;MOC;40
3.743;3;MOC;22
3.743;3;MOC;40
4.142;3;MOC;26
14.302;3;MTC;40
16.376;2;MOC;26
19.183;2;MOC;12
19.784;2;MOC;29
20.186;2;MOC;14
20.366;3;MTC;22
20.472;3;MTC;40
20.882;3;MTC;27
20.893;2;MOC;33
21.295;2;MOC;34
21.494;2;MOC;2
21.794;2;MOC;33
21.895;2;MOC;34
22.184;2;MTC;29
22.184;2;MTC;13
22.495;2;MTC;33
22.996;2;MTC;34
22.997;2;MTC;2
23.496;2;MTC;41
24.397;2;MTC;33
24.497;2;MTC;34
26.098;2;MTC;19
26.498;2;MTC;20
26.502;2;MOC;19
26.502;2;MOC;20
97.821;2;MOC;21
97.998;2;MTC;21
98.021;2;MOC;28
98.198;2;MTC;28
99.298;2;MTC;42
99.498;2;MTC;40
99.522;2;MOC;42
99.722;2;MOC;40
101.511;3;MTC;40
102.053;2;MOC;40
