# Supplementary material for: Features spaces and a learning system for structural-temporal data, and their application on a use case of real-time communication network validation data
Source: PLoS One. 2020 Feb 6;15(2):e0228434. doi: 10.1371/journal.pone.0228434 (PMC7004316; doi:10.1371/journal.pone.0228434)
Supplement: S1 Data — Each communication sequence is provided in an individual file, containing all relevant data and using anonymized failure classes, protocol identifiers and event identifiers. (ZIP) [file pone.0228434.s001.zip › supporting_data/AFC_data/class18_sample112.txt]

failureclass 18
timestamp;protocolindex;client;eventtypeindex
0.0;2;MOC;12
1.1;2;MOC;29
1.3;2;MOC;14
1.5;2;MOC;33
2.001;2;MOC;34
5.671;3;MTC;40
8.116;2;MOC;2
20.652;2;MTC;26
25.868;2;MTC;41
25.875;2;MOC;21
26.068;2;MTC;40
26.175;2;MOC;28
39.177;2;MTC;33
39.177;2;MTC;34
49.34;2;MOC;42
49.641;2;MOC;40
53.753;2;MOC;33
53.853;2;MOC;34
68.366;2;MOC;42
70.999;2;MOC;40
