# Supplementary material for: Features spaces and a learning system for structural-temporal data, and their application on a use case of real-time communication network validation data
Source: PLoS One. 2020 Feb 6;15(2):e0228434. doi: 10.1371/journal.pone.0228434 (PMC7004316; doi:10.1371/journal.pone.0228434)
Supplement: S1 Data — Each communication sequence is provided in an individual file, containing all relevant data and using anonymized failure classes, protocol identifiers and event identifiers. (ZIP) [file pone.0228434.s001.zip › supporting_data/AFC_data/class18_sample113.txt]

failureclass 18
timestamp;protocolindex;client;eventtypeindex
0.0;3;MOC;22
0.402;3;MOC;40
1.004;2;MOC;12
2.405;2;MOC;29
2.605;2;MOC;14
2.805;2;MOC;33
3.308;2;MOC;34
3.417;3;MTC;22
3.812;2;MOC;41
3.812;2;MOC;2
3.829;3;MTC;40
4.328;3;MTC;26
13.043;2;MTC;29
13.043;2;MTC;13
14.549;2;MTC;33
15.451;2;MTC;34
15.451;2;MTC;2
18.554;2;MTC;19
18.656;2;MOC;19
18.657;2;MOC;20
18.757;2;MTC;20
26.073;2;MTC;41
64.788;2;MOC;33
64.788;2;MOC;34
89.939;2;MOC;21
90.239;2;MOC;28
90.283;2;MTC;21
90.586;2;MTC;28
90.785;2;MTC;40
91.64;2;MOC;42
91.941;2;MOC;40
92.934;3;MTC;40
94.76;2;MOC;40
