# Supplementary material for: Features spaces and a learning system for structural-temporal data, and their application on a use case of real-time communication network validation data
Source: PLoS One. 2020 Feb 6;15(2):e0228434. doi: 10.1371/journal.pone.0228434 (PMC7004316; doi:10.1371/journal.pone.0228434)
Supplement: S1 Data — Each communication sequence is provided in an individual file, containing all relevant data and using anonymized failure classes, protocol identifiers and event identifiers. (ZIP) [file pone.0228434.s001.zip › supporting_data/AFC_data/class18_sample114.txt]

failureclass 18
timestamp;protocolindex;client;eventtypeindex
0.0;2;MOC;12
0.13;3;MTC;40
0.3;2;MOC;29
0.7;2;MOC;14
1.238;3;MTC;26
2.1;2;MOC;33
2.702;2;MOC;34
7.303;2;MOC;2
11.869;2;MTC;26
15.776;2;MTC;41
15.876;2;MTC;40
26.307;2;MOC;21
26.507;2;MOC;28
27.907;2;MOC;42
62.66;2;MTC;33
62.66;2;MTC;34
68.198;2;MOC;42
