# Supplementary material for: Features spaces and a learning system for structural-temporal data, and their application on a use case of real-time communication network validation data
Source: PLoS One. 2020 Feb 6;15(2):e0228434. doi: 10.1371/journal.pone.0228434 (PMC7004316; doi:10.1371/journal.pone.0228434)
Supplement: S1 Data — Each communication sequence is provided in an individual file, containing all relevant data and using anonymized failure classes, protocol identifiers and event identifiers. (ZIP) [file pone.0228434.s001.zip › supporting_data/AFC_data/class18_sample115.txt]

failureclass 18
timestamp;protocolindex;client;eventtypeindex
0.0;2;MOC;12
1.001;2;MOC;29
1.202;2;MOC;14
1.302;2;MOC;33
1.803;2;MOC;34
10.731;2;MTC;26
10.831;2;MTC;42
11.935;2;MTC;40
12.135;2;MTC;26
13.726;2;MOC;2
14.363;2;MTC;26
18.675;2;MTC;40
26.263;2;MOC;21
26.564;2;MOC;28
42.646;2;MTC;26
46.36;2;MTC;41
46.761;2;MTC;40
52.924;2;MTC;33
52.925;2;MTC;34
64.949;2;MTC;26
68.859;2;MTC;41
73.245;2;MOC;42
77.235;2;MTC;42
87.938;2;MTC;42
