# Supplementary material for: Features spaces and a learning system for structural-temporal data, and their application on a use case of real-time communication network validation data
Source: PLoS One. 2020 Feb 6;15(2):e0228434. doi: 10.1371/journal.pone.0228434 (PMC7004316; doi:10.1371/journal.pone.0228434)
Supplement: S1 Data — Each communication sequence is provided in an individual file, containing all relevant data and using anonymized failure classes, protocol identifiers and event identifiers. (ZIP) [file pone.0228434.s001.zip › supporting_data/AFC_data/class18_sample116.txt]

failureclass 18
timestamp;protocolindex;client;eventtypeindex
0.0;2;MOC;12
0.901;2;MOC;29
1.108;2;MOC;14
1.301;2;MOC;33
1.802;2;MOC;34
7.037;3;MTC;26
7.915;2;MOC;2
12.346;2;MTC;41
12.547;2;MTC;40
16.261;2;MTC;33
16.261;2;MTC;34
23.669;2;MTC;42
26.253;2;MOC;21
26.553;2;MOC;28
27.954;2;MOC;42
44.646;2;MTC;26
47.663;2;MTC;41
56.376;2;MTC;26
59.284;2;MTC;41
84.644;2;MOC;26
87.25;2;MOC;33
87.25;2;MOC;35
87.349;2;MOC;41
87.549;2;MOC;40
