# Supplementary material for: Features spaces and a learning system for structural-temporal data, and their application on a use case of real-time communication network validation data
Source: PLoS One. 2020 Feb 6;15(2):e0228434. doi: 10.1371/journal.pone.0228434 (PMC7004316; doi:10.1371/journal.pone.0228434)
Supplement: S1 Data — Each communication sequence is provided in an individual file, containing all relevant data and using anonymized failure classes, protocol identifiers and event identifiers. (ZIP) [file pone.0228434.s001.zip › supporting_data/AFC_data/class18_sample117.txt]

failureclass 18
timestamp;protocolindex;client;eventtypeindex
0.0;3;MOC;40
0.75;3;MOC;22
0.95;3;MOC;40
1.15;3;MOC;12
2.651;2;MOC;29
2.952;2;MOC;14
3.052;2;MOC;33
3.553;2;MOC;34
3.853;2;MOC;41
6.194;3;MTC;26
9.668;2;MOC;2
14.614;3;MTC;26
18.823;2;MTC;41
19.023;2;MTC;40
27.019;2;MOC;21
27.219;2;MOC;28
27.519;2;MOC;40
29.512;2;MOC;40
