# Supplementary material for: Features spaces and a learning system for structural-temporal data, and their application on a use case of real-time communication network validation data
Source: PLoS One. 2020 Feb 6;15(2):e0228434. doi: 10.1371/journal.pone.0228434 (PMC7004316; doi:10.1371/journal.pone.0228434)
Supplement: S1 Data — Each communication sequence is provided in an individual file, containing all relevant data and using anonymized failure classes, protocol identifiers and event identifiers. (ZIP) [file pone.0228434.s001.zip › supporting_data/AFC_data/class18_sample118.txt]

failureclass 18
timestamp;protocolindex;client;eventtypeindex
0.0;2;MOC;26
4.412;2;MOC;40
7.818;2;MOC;26
12.414;2;MTC;26
13.531;2;MTC;25
13.74;2;MTC;41
13.84;2;MTC;40
14.435;2;MOC;33
14.435;2;MOC;34
14.836;2;MOC;41
14.836;2;MOC;12
14.94;2;MTC;26
15.437;2;MOC;29
15.838;2;MOC;14
17.243;2;MOC;33
17.941;2;MOC;34
18.341;2;MTC;41
19.141;2;MTC;41
19.341;2;MTC;33
19.341;2;MTC;34
19.541;2;MTC;27
21.841;2;MTC;29
21.841;2;MTC;13
22.741;2;MTC;33
23.441;2;MTC;34
23.442;2;MTC;2
23.948;2;MOC;2
26.444;2;MTC;19
26.744;2;MTC;20
26.752;2;MOC;19
26.752;2;MOC;20
98.125;2;MOC;21
98.402;2;MTC;21
98.424;2;MOC;28
98.703;2;MTC;28
99.825;2;MOC;42
99.902;2;MTC;42
