# Supplementary material for: Features spaces and a learning system for structural-temporal data, and their application on a use case of real-time communication network validation data
Source: PLoS One. 2020 Feb 6;15(2):e0228434. doi: 10.1371/journal.pone.0228434 (PMC7004316; doi:10.1371/journal.pone.0228434)
Supplement: S1 Data — Each communication sequence is provided in an individual file, containing all relevant data and using anonymized failure classes, protocol identifiers and event identifiers. (ZIP) [file pone.0228434.s001.zip › supporting_data/AFC_data/class18_sample119.txt]

failureclass 18
timestamp;protocolindex;client;eventtypeindex
0.0;3;MOC;22
0.401;3;MOC;40
0.801;2;MOC;12
2.002;2;MOC;29
3.304;2;MOC;14
3.504;2;MOC;33
3.61;2;MOC;41
3.802;3;MTC;22
3.905;2;MOC;34
4.203;3;MTC;40
4.307;2;MOC;2
4.704;3;MTC;26
13.236;2;MOC;33
13.237;2;MOC;34
14.326;2;MTC;29
14.326;2;MTC;13
15.128;2;MTC;33
15.93;2;MTC;34
15.93;2;MTC;2
19.133;2;MTC;19
19.335;2;MTC;20
19.345;2;MOC;19
19.346;2;MOC;20
23.34;2;MTC;41
39.184;2;MTC;33
39.284;2;MTC;34
90.513;2;MOC;21
90.801;2;MTC;21
90.813;2;MOC;28
91.102;2;MTC;28
92.113;2;MOC;42
92.201;2;MTC;42
92.401;2;MTC;40
92.414;2;MOC;40
94.412;2;MTC;40
95.258;2;MOC;40
