# Supplementary material for: Features spaces and a learning system for structural-temporal data, and their application on a use case of real-time communication network validation data
Source: PLoS One. 2020 Feb 6;15(2):e0228434. doi: 10.1371/journal.pone.0228434 (PMC7004316; doi:10.1371/journal.pone.0228434)
Supplement: S1 Data — Each communication sequence is provided in an individual file, containing all relevant data and using anonymized failure classes, protocol identifiers and event identifiers. (ZIP) [file pone.0228434.s001.zip › supporting_data/AFC_data/class18_sample12.txt]

failureclass 18
timestamp;protocolindex;client;eventtypeindex
0.0;3;MOC;22
0.4;3;MOC;40
1.103;3;MOC;26
2.186;3;MTC;40
2.807;3;MOC;12
3.208;2;MOC;29
3.408;2;MOC;14
7.525;3;MTC;22
8.026;3;MTC;40
8.639;3;MTC;26
13.427;2;MOC;41
15.256;2;MTC;29
15.256;2;MTC;13
15.831;2;MOC;33
16.332;2;MOC;34
16.66;2;MTC;33
17.16;2;MTC;34
17.161;2;MTC;2
17.736;2;MOC;33
17.736;2;MOC;34
18.137;2;MOC;2
19.962;2;MTC;19
20.163;2;MTC;20
20.241;2;MOC;19
20.241;2;MOC;20
25.37;2;MTC;41
92.483;2;MOC;21
92.684;2;MOC;28
92.718;1;MTC;21
93.019;1;MTC;28
93.117;1;MTC;15
93.99;2;MOC;42
94.72;1;MTC;26
96.826;2;MTC;33
96.826;2;MTC;34
98.125;2;MTC;41
99.61;2;MOC;40
