# Supplementary material for: Features spaces and a learning system for structural-temporal data, and their application on a use case of real-time communication network validation data
Source: PLoS One. 2020 Feb 6;15(2):e0228434. doi: 10.1371/journal.pone.0228434 (PMC7004316; doi:10.1371/journal.pone.0228434)
Supplement: S1 Data — Each communication sequence is provided in an individual file, containing all relevant data and using anonymized failure classes, protocol identifiers and event identifiers. (ZIP) [file pone.0228434.s001.zip › supporting_data/AFC_data/class18_sample120.txt]

failureclass 18
timestamp;protocolindex;client;eventtypeindex
0.0;3;MOC;22
0.401;3;MOC;40
0.7;3;MOC;26
10.623;2;MOC;26
17.542;2;MOC;12
18.043;2;MOC;41
18.359;2;MOC;29
19.648;2;MOC;14
20.148;2;MOC;33
20.718;3;MTC;22
20.95;2;MOC;34
21.257;3;MTC;40
21.451;2;MOC;2
21.743;3;MTC;27
23.046;2;MTC;29
23.046;2;MTC;13
23.445;2;MTC;33
23.945;2;MTC;34
23.945;2;MTC;2
24.544;2;MTC;41
26.271;2;MOC;21
26.446;2;MTC;21
26.47;2;MOC;28
26.746;2;MTC;28
26.87;2;MOC;40
26.946;2;MTC;40
29.659;2;MTC;40
30.079;3;MOC;40
42.407;3;MTC;40
43.072;3;MOC;40
93.02;3;MOC;40
