# Supplementary material for: Features spaces and a learning system for structural-temporal data, and their application on a use case of real-time communication network validation data
Source: PLoS One. 2020 Feb 6;15(2):e0228434. doi: 10.1371/journal.pone.0228434 (PMC7004316; doi:10.1371/journal.pone.0228434)
Supplement: S1 Data — Each communication sequence is provided in an individual file, containing all relevant data and using anonymized failure classes, protocol identifiers and event identifiers. (ZIP) [file pone.0228434.s001.zip › supporting_data/AFC_data/class18_sample121.txt]

failureclass 18
timestamp;protocolindex;client;eventtypeindex
0.0;3;MOC;22
0.508;3;MOC;40
0.96;3;MTC;40
1.008;3;MOC;12
1.77;3;MTC;26
2.41;2;MOC;29
2.91;2;MOC;14
3.011;2;MOC;33
3.51;2;MOC;34
3.81;2;MOC;41
4.67;2;MTC;41
5.571;2;MTC;40
6.41;2;MOC;2
7.575;2;MTC;26
12.588;2;MTC;41
12.788;2;MTC;40
26.365;2;MOC;21
26.566;2;MOC;28
26.966;2;MOC;40
30.573;3;MOC;40
44.112;3;MOC;40
59.955;2;MTC;33
59.956;2;MTC;34
67.164;2;MTC;42
100.151;3;MOC;40
