# Supplementary material for: Features spaces and a learning system for structural-temporal data, and their application on a use case of real-time communication network validation data
Source: PLoS One. 2020 Feb 6;15(2):e0228434. doi: 10.1371/journal.pone.0228434 (PMC7004316; doi:10.1371/journal.pone.0228434)
Supplement: S1 Data — Each communication sequence is provided in an individual file, containing all relevant data and using anonymized failure classes, protocol identifiers and event identifiers. (ZIP) [file pone.0228434.s001.zip › supporting_data/AFC_data/class18_sample122.txt]

failureclass 18
timestamp;protocolindex;client;eventtypeindex
0.0;3;MOC;22
0.401;3;MOC;40
1.001;3;MOC;26
11.337;2;MOC;26
14.638;2;MOC;12
15.238;2;MOC;41
15.639;2;MOC;29
16.139;2;MOC;14
16.439;2;MOC;33
17.24;2;MOC;34
17.601;3;MTC;22
17.904;3;MTC;40
18.342;2;MOC;2
18.505;3;MTC;27
19.809;2;MTC;29
19.809;2;MTC;13
20.112;2;MTC;33
20.612;2;MTC;34
20.613;2;MTC;2
21.012;2;MTC;41
23.817;2;MTC;19
24.118;2;MTC;20
24.157;2;MOC;19
24.157;2;MOC;20
30.431;2;MTC;33
30.431;2;MTC;34
47.119;2;MOC;33
47.12;2;MOC;34
95.42;2;MOC;21
95.577;2;MTC;21
95.82;2;MOC;28
95.878;2;MTC;28
96.977;2;MTC;42
97.177;2;MTC;40
97.222;2;MOC;42
97.422;2;MOC;40
99.671;2;MOC;40
100.399;3;MTC;40
