# Supplementary material for: Features spaces and a learning system for structural-temporal data, and their application on a use case of real-time communication network validation data
Source: PLoS One. 2020 Feb 6;15(2):e0228434. doi: 10.1371/journal.pone.0228434 (PMC7004316; doi:10.1371/journal.pone.0228434)
Supplement: S1 Data — Each communication sequence is provided in an individual file, containing all relevant data and using anonymized failure classes, protocol identifiers and event identifiers. (ZIP) [file pone.0228434.s001.zip › supporting_data/AFC_data/class18_sample123.txt]

failureclass 18
timestamp;protocolindex;client;eventtypeindex
0.0;3;MOC;22
1.1;3;MOC;40
2.503;3;MOC;26
6.811;1;MOC;26
7.412;1;MOC;18
7.627;1;MOC;12
10.229;1;MOC;16
10.229;1;MOC;17
10.229;1;MOC;29
10.931;1;MOC;14
11.232;1;MOC;3
11.233;1;MOC;4
11.717;3;MTC;22
12.832;3;MTC;40
13.635;2;MTC;27
15.433;2;MTC;29
15.433;2;MTC;13
16.234;2;MTC;33
16.736;2;MTC;34
16.736;2;MTC;2
17.155;1;MOC;2
19.934;2;MTC;19
20.136;2;MTC;20
20.166;1;MOC;19
20.167;1;MOC;20
20.335;2;MTC;41
91.323;1;MOC;21
91.523;1;MOC;28
91.629;1;MTC;21
91.823;1;MOC;15
91.829;1;MTC;28
91.929;1;MTC;15
92.524;1;MOC;40
92.83;3;MTC;40
