# Supplementary material for: Features spaces and a learning system for structural-temporal data, and their application on a use case of real-time communication network validation data
Source: PLoS One. 2020 Feb 6;15(2):e0228434. doi: 10.1371/journal.pone.0228434 (PMC7004316; doi:10.1371/journal.pone.0228434)
Supplement: S1 Data — Each communication sequence is provided in an individual file, containing all relevant data and using anonymized failure classes, protocol identifiers and event identifiers. (ZIP) [file pone.0228434.s001.zip › supporting_data/AFC_data/class18_sample124.txt]

failureclass 18
timestamp;protocolindex;client;eventtypeindex
0.0;3;MOC;22
1.305;3;MOC;40
3.406;3;MOC;26
12.722;3;MTC;40
14.535;3;MOC;26
24.464;3;MOC;26
25.97;3;MOC;12
26.169;2;MOC;29
26.169;2;MOC;21
26.268;2;MOC;14
26.369;2;MOC;28
26.574;2;MOC;41
28.57;2;MOC;42
28.868;2;MOC;40
28.869;2;MOC;40
30.775;2;MOC;6
30.974;2;MOC;40
32.076;2;MOC;8
56.122;3;MOC;40
76.165;3;MOC;40
