# Supplementary material for: Features spaces and a learning system for structural-temporal data, and their application on a use case of real-time communication network validation data
Source: PLoS One. 2020 Feb 6;15(2):e0228434. doi: 10.1371/journal.pone.0228434 (PMC7004316; doi:10.1371/journal.pone.0228434)
Supplement: S1 Data — Each communication sequence is provided in an individual file, containing all relevant data and using anonymized failure classes, protocol identifiers and event identifiers. (ZIP) [file pone.0228434.s001.zip › supporting_data/AFC_data/class18_sample125.txt]

failureclass 18
timestamp;protocolindex;client;eventtypeindex
0.0;3;MTC;40
1.558;3;MOC;22
1.857;3;MOC;40
2.461;3;MOC;26
21.313;2;MOC;26
23.816;2;MOC;12
23.921;2;MOC;29
24.217;2;MOC;14
25.015;3;MTC;22
25.214;3;MTC;40
26.016;3;MTC;27
27.019;2;MTC;29
27.019;2;MTC;13
27.418;2;MOC;33
27.42;2;MTC;33
27.519;2;MOC;21
27.718;2;MOC;34
27.727;2;MTC;34
27.727;2;MTC;2
28.319;2;MOC;2
28.32;2;MOC;28
28.323;2;MTC;21
28.92;2;MOC;40
29.02;2;MOC;40
29.024;2;MTC;28
30.726;2;MTC;40
30.826;2;MTC;40
31.132;2;MTC;40
40.863;3;MOC;40
47.119;3;MTC;40
