# Supplementary material for: Features spaces and a learning system for structural-temporal data, and their application on a use case of real-time communication network validation data
Source: PLoS One. 2020 Feb 6;15(2):e0228434. doi: 10.1371/journal.pone.0228434 (PMC7004316; doi:10.1371/journal.pone.0228434)
Supplement: S1 Data — Each communication sequence is provided in an individual file, containing all relevant data and using anonymized failure classes, protocol identifiers and event identifiers. (ZIP) [file pone.0228434.s001.zip › supporting_data/AFC_data/class18_sample126.txt]

failureclass 18
timestamp;protocolindex;client;eventtypeindex
0.0;3;MOC;26
5.014;2;MOC;41
5.014;2;MOC;12
5.414;2;MOC;29
5.716;2;MOC;14
6.249;1;MTC;27
6.75;1;MTC;18
7.05;1;MTC;16
7.05;1;MTC;17
7.452;1;MTC;29
7.452;1;MTC;13
8.122;2;MOC;33
8.452;1;MTC;3
8.452;1;MTC;2
8.453;1;MTC;4
8.522;2;MOC;34
9.525;2;MOC;2
9.624;2;MOC;33
10.024;2;MOC;34
11.757;1;MTC;19
12.058;1;MTC;20
12.127;2;MOC;19
12.128;2;MOC;20
83.427;1;MOC;21
83.626;1;MOC;28
83.652;1;MTC;21
83.826;1;MOC;15
83.953;1;MTC;28
84.053;1;MTC;15
85.528;1;MOC;26
86.229;1;MOC;18
86.43;1;MOC;16
86.43;1;MOC;17
87.333;1;MOC;15
