# Supplementary material for: Features spaces and a learning system for structural-temporal data, and their application on a use case of real-time communication network validation data
Source: PLoS One. 2020 Feb 6;15(2):e0228434. doi: 10.1371/journal.pone.0228434 (PMC7004316; doi:10.1371/journal.pone.0228434)
Supplement: S1 Data — Each communication sequence is provided in an individual file, containing all relevant data and using anonymized failure classes, protocol identifiers and event identifiers. (ZIP) [file pone.0228434.s001.zip › supporting_data/AFC_data/class18_sample127.txt]

failureclass 18
timestamp;protocolindex;client;eventtypeindex
0.0;3;MOC;22
0.001;3;MOC;40
0.802;2;MOC;12
2.304;2;MOC;29
2.505;2;MOC;14
3.438;3;MTC;22
3.439;3;MTC;40
4.141;3;MTC;26
4.509;2;MOC;41
8.318;2;MOC;33
8.725;2;MOC;34
11.663;3;MTC;40
11.863;3;MTC;40
16.177;3;MTC;26
18.281;3;MTC;29
18.281;3;MTC;13
18.782;2;MTC;33
19.087;2;MTC;34
19.088;2;MTC;2
19.446;2;MOC;2
22.187;2;MTC;19
22.388;2;MTC;20
22.455;2;MOC;19
22.455;2;MOC;20
23.188;2;MTC;33
23.188;2;MTC;34
23.757;2;MOC;33
23.856;2;MOC;34
93.91;2;MOC;21
94.11;2;MOC;28
94.141;2;MTC;21
94.341;2;MTC;28
94.509;2;MOC;40
95.342;2;MTC;42
97.545;2;MTC;40
