# Supplementary material for: Features spaces and a learning system for structural-temporal data, and their application on a use case of real-time communication network validation data
Source: PLoS One. 2020 Feb 6;15(2):e0228434. doi: 10.1371/journal.pone.0228434 (PMC7004316; doi:10.1371/journal.pone.0228434)
Supplement: S1 Data — Each communication sequence is provided in an individual file, containing all relevant data and using anonymized failure classes, protocol identifiers and event identifiers. (ZIP) [file pone.0228434.s001.zip › supporting_data/AFC_data/class18_sample128.txt]

failureclass 18
timestamp;protocolindex;client;eventtypeindex
0.0;3;MOC;22
0.1;3;MOC;40
1.501;2;MOC;12
5.31;2;MOC;29
5.411;2;MOC;14
5.861;3;MTC;22
5.861;3;MTC;40
7.362;3;MTC;26
7.416;2;MOC;41
11.425;2;MOC;33
12.126;2;MOC;34
18.177;2;MTC;26
20.986;2;MTC;41
21.345;2;MOC;2
21.488;2;MTC;42
21.688;2;MTC;40
26.059;2;MOC;21
26.259;2;MOC;28
26.559;2;MOC;40
36.097;3;MTC;40
38.007;3;MOC;40
68.464;3;MOC;40
