# Supplementary material for: Features spaces and a learning system for structural-temporal data, and their application on a use case of real-time communication network validation data
Source: PLoS One. 2020 Feb 6;15(2):e0228434. doi: 10.1371/journal.pone.0228434 (PMC7004316; doi:10.1371/journal.pone.0228434)
Supplement: S1 Data — Each communication sequence is provided in an individual file, containing all relevant data and using anonymized failure classes, protocol identifiers and event identifiers. (ZIP) [file pone.0228434.s001.zip › supporting_data/AFC_data/class18_sample129.txt]

failureclass 18
timestamp;protocolindex;client;eventtypeindex
0.0;3;MOC;22
0.101;3;MOC;40
1.402;3;MOC;26
8.523;2;MOC;26
10.659;3;MTC;40
11.035;2;MOC;12
11.234;2;MOC;29
11.335;2;MOC;14
12.031;3;MTC;22
12.131;3;MTC;40
12.335;2;MOC;41
12.643;3;MTC;27
13.537;2;MOC;33
13.537;2;MOC;34
14.243;2;MTC;29
14.243;2;MTC;13
14.643;2;MTC;33
15.043;2;MTC;34
15.043;2;MTC;2
15.236;2;MOC;33
15.937;2;MOC;34
16.437;2;MOC;2
17.744;2;MTC;41
18.043;2;MTC;19
18.244;2;MTC;20
18.339;2;MOC;19
18.339;2;MOC;20
19.442;2;MTC;33
19.443;2;MTC;34
89.689;1;MOC;21
89.789;1;MOC;28
89.889;1;MOC;15
89.9;2;MTC;21
90.1;2;MTC;28
90.299;2;MTC;40
91.19;1;MOC;26
91.39;1;MOC;26
91.792;1;MOC;18
92.092;1;MOC;16
92.092;1;MOC;17
94.194;1;MOC;15
