# Supplementary material for: Features spaces and a learning system for structural-temporal data, and their application on a use case of real-time communication network validation data
Source: PLoS One. 2020 Feb 6;15(2):e0228434. doi: 10.1371/journal.pone.0228434 (PMC7004316; doi:10.1371/journal.pone.0228434)
Supplement: S1 Data — Each communication sequence is provided in an individual file, containing all relevant data and using anonymized failure classes, protocol identifiers and event identifiers. (ZIP) [file pone.0228434.s001.zip › supporting_data/AFC_data/class18_sample13.txt]

failureclass 18
timestamp;protocolindex;client;eventtypeindex
0.0;3;MOC;40
0.873;3;MOC;22
2.182;2;MOC;26
16.886;2;MOC;40
20.594;2;MOC;26
22.699;2;MOC;41
22.699;2;MOC;6
22.799;2;MOC;12
22.998;2;MOC;29
23.298;2;MOC;14
23.446;3;MTC;22
24.949;2;MTC;26
25.405;2;MOC;33
25.905;2;MOC;34
26.607;2;MOC;21
26.806;2;MOC;28
27.049;2;MTC;29
27.049;2;MTC;13
27.148;2;MTC;21
27.306;2;MOC;41
27.547;2;MTC;28
27.748;2;MTC;41
33.511;2;MOC;42
52.189;2;MTC;40
62.416;2;MOC;40
63.043;3;MTC;40
80.871;3;MOC;40
