# Supplementary material for: Features spaces and a learning system for structural-temporal data, and their application on a use case of real-time communication network validation data
Source: PLoS One. 2020 Feb 6;15(2):e0228434. doi: 10.1371/journal.pone.0228434 (PMC7004316; doi:10.1371/journal.pone.0228434)
Supplement: S1 Data — Each communication sequence is provided in an individual file, containing all relevant data and using anonymized failure classes, protocol identifiers and event identifiers. (ZIP) [file pone.0228434.s001.zip › supporting_data/AFC_data/class18_sample130.txt]

failureclass 18
timestamp;protocolindex;client;eventtypeindex
0.0;3;MOC;40
1.621;3;MOC;40
5.474;3;MOC;22
6.075;3;MOC;40
6.375;3;MOC;26
16.402;3;MOC;12
16.601;2;MOC;29
16.701;2;MOC;14
18.394;3;MTC;22
18.593;3;MTC;40
18.704;2;MOC;41
19.394;3;MTC;27
20.497;2;MTC;29
20.497;2;MTC;13
20.809;2;MOC;33
20.898;2;MTC;33
21.198;2;MTC;34
21.198;2;MTC;2
21.509;2;MOC;34
21.81;2;MOC;2
24.302;2;MTC;19
24.524;2;MOC;19
24.524;2;MOC;20
24.602;2;MTC;20
25.427;2;MOC;33
25.526;2;MOC;34
28.31;2;MTC;33
29.511;2;MTC;34
95.779;2;MOC;21
96.079;2;MOC;28
96.151;2;MTC;21
96.352;2;MTC;28
96.551;2;MTC;40
97.781;2;MOC;40
