# Supplementary material for: Features spaces and a learning system for structural-temporal data, and their application on a use case of real-time communication network validation data
Source: PLoS One. 2020 Feb 6;15(2):e0228434. doi: 10.1371/journal.pone.0228434 (PMC7004316; doi:10.1371/journal.pone.0228434)
Supplement: S1 Data — Each communication sequence is provided in an individual file, containing all relevant data and using anonymized failure classes, protocol identifiers and event identifiers. (ZIP) [file pone.0228434.s001.zip › supporting_data/AFC_data/class18_sample131.txt]

failureclass 18
timestamp;protocolindex;client;eventtypeindex
0.0;3;MOC;40
0.102;3;MOC;22
0.399;3;MOC;40
3.8;3;MOC;26
15.607;3;MOC;40
16.609;3;MOC;40
19.409;3;MOC;40
21.909;2;MOC;26
24.81;2;MOC;12
24.91;2;MOC;29
25.11;2;MOC;14
25.58;3;MTC;22
25.78;3;MTC;40
26.082;3;MTC;27
26.21;2;MOC;21
26.31;2;MOC;28
26.411;2;MOC;41
26.411;2;MOC;42
26.51;2;MOC;40
27.185;2;MTC;40
27.285;2;MTC;40
31.204;2;MTC;40
39.98;3;MOC;40
92.255;3;MTC;40
