# Supplementary material for: Features spaces and a learning system for structural-temporal data, and their application on a use case of real-time communication network validation data
Source: PLoS One. 2020 Feb 6;15(2):e0228434. doi: 10.1371/journal.pone.0228434 (PMC7004316; doi:10.1371/journal.pone.0228434)
Supplement: S1 Data — Each communication sequence is provided in an individual file, containing all relevant data and using anonymized failure classes, protocol identifiers and event identifiers. (ZIP) [file pone.0228434.s001.zip › supporting_data/AFC_data/class18_sample132.txt]

failureclass 18
timestamp;protocolindex;client;eventtypeindex
0.0;3;MOC;22
0.308;3;MOC;40
0.908;3;MOC;26
12.451;3;MOC;26
14.557;3;MOC;12
14.755;2;MOC;29
14.855;2;MOC;14
15.95;3;MTC;22
16.059;2;MOC;41
16.15;3;MTC;40
16.354;3;MTC;27
18.056;2;MTC;29
18.056;2;MTC;13
18.364;2;MOC;33
18.456;2;MTC;33
19.065;2;MOC;34
19.156;2;MTC;34
19.157;2;MTC;2
19.569;2;MOC;2
21.96;2;MTC;19
21.96;2;MTC;41
22.161;2;MTC;20
22.173;2;MOC;19
22.173;2;MOC;20
23.174;2;MOC;33
23.174;2;MOC;34
23.463;2;MTC;33
23.463;2;MTC;34
93.424;2;MOC;21
93.625;2;MOC;28
93.706;2;MTC;21
93.906;2;MTC;28
95.408;2;MTC;42
96.208;2;MTC;40
96.428;2;MOC;42
