# Supplementary material for: Features spaces and a learning system for structural-temporal data, and their application on a use case of real-time communication network validation data
Source: PLoS One. 2020 Feb 6;15(2):e0228434. doi: 10.1371/journal.pone.0228434 (PMC7004316; doi:10.1371/journal.pone.0228434)
Supplement: S1 Data — Each communication sequence is provided in an individual file, containing all relevant data and using anonymized failure classes, protocol identifiers and event identifiers. (ZIP) [file pone.0228434.s001.zip › supporting_data/AFC_data/class18_sample133.txt]

failureclass 18
timestamp;protocolindex;client;eventtypeindex
0.0;3;MTC;40
0.995;3;MOC;22
1.195;3;MOC;40
1.296;3;MOC;12
1.496;2;MOC;39
2.797;2;MOC;29
3.098;2;MOC;14
4.074;3;MTC;22
4.403;2;MOC;41
4.474;3;MTC;40
4.984;3;MTC;26
9.211;2;MOC;33
9.912;2;MOC;34
11.014;2;MOC;33
11.015;2;MOC;34
16.211;2;MTC;26
18.716;2;MTC;41
20.021;2;MTC;40
20.027;2;MOC;2
27.145;2;MOC;21
27.346;2;MOC;28
27.644;2;MOC;40
34.51;3;MTC;40
39.492;3;MOC;40
84.744;3;MOC;40
