# Supplementary material for: Features spaces and a learning system for structural-temporal data, and their application on a use case of real-time communication network validation data
Source: PLoS One. 2020 Feb 6;15(2):e0228434. doi: 10.1371/journal.pone.0228434 (PMC7004316; doi:10.1371/journal.pone.0228434)
Supplement: S1 Data — Each communication sequence is provided in an individual file, containing all relevant data and using anonymized failure classes, protocol identifiers and event identifiers. (ZIP) [file pone.0228434.s001.zip › supporting_data/AFC_data/class18_sample134.txt]

failureclass 18
timestamp;protocolindex;client;eventtypeindex
0.0;3;MOC;22
0.101;3;MOC;40
1.001;3;MOC;26
6.623;2;MOC;26
10.927;2;MOC;12
11.026;2;MOC;41
11.127;2;MOC;29
11.226;2;MOC;14
11.778;3;MTC;22
11.891;3;MTC;40
12.491;2;MTC;27
13.998;2;MTC;29
13.998;2;MTC;13
14.336;2;MOC;33
14.601;2;MTC;33
14.701;2;MTC;41
14.738;2;MOC;34
15.002;2;MTC;34
15.002;2;MTC;2
15.143;2;MOC;2
18.005;2;MTC;19
18.707;2;MTC;20
18.755;2;MOC;19
18.755;2;MOC;20
28.982;2;MOC;33
28.982;2;MOC;34
67.438;2;MTC;33
67.438;2;MTC;34
90.022;1;MOC;21
90.122;1;MOC;28
90.278;2;MTC;21
90.322;1;MOC;15
90.479;2;MTC;28
90.678;2;MTC;40
92.193;3;MTC;40
101.561;3;MOC;40
