# Supplementary material for: Features spaces and a learning system for structural-temporal data, and their application on a use case of real-time communication network validation data
Source: PLoS One. 2020 Feb 6;15(2):e0228434. doi: 10.1371/journal.pone.0228434 (PMC7004316; doi:10.1371/journal.pone.0228434)
Supplement: S1 Data — Each communication sequence is provided in an individual file, containing all relevant data and using anonymized failure classes, protocol identifiers and event identifiers. (ZIP) [file pone.0228434.s001.zip › supporting_data/AFC_data/class18_sample135.txt]

failureclass 18
timestamp;protocolindex;client;eventtypeindex
0.0;3;MOC;22
0.501;3;MOC;40
1.903;3;MOC;26
6.815;3;MOC;26
8.117;3;MOC;12
8.317;2;MOC;29
8.517;2;MOC;14
10.212;3;MTC;22
10.412;3;MTC;40
11.218;3;MTC;27
14.323;2;MTC;29
14.323;2;MTC;13
14.723;2;MTC;33
14.836;2;MOC;33
15.124;2;MTC;34
15.124;2;MTC;2
15.137;2;MOC;34
15.742;2;MOC;2
18.13;2;MTC;19
18.432;2;MTC;20
18.757;2;MOC;19
18.757;2;MOC;20
20.158;2;MOC;41
21.737;2;MTC;41
71.095;2;MTC;33
71.696;2;MTC;34
81.236;2;MOC;33
81.836;2;MOC;34
89.945;2;MOC;21
90.146;2;MOC;28
90.228;2;MTC;21
90.428;2;MTC;28
92.831;2;MTC;40
93.248;2;MOC;40
94.763;3;MTC;40
95.467;2;MOC;40
