# Supplementary material for: Features spaces and a learning system for structural-temporal data, and their application on a use case of real-time communication network validation data
Source: PLoS One. 2020 Feb 6;15(2):e0228434. doi: 10.1371/journal.pone.0228434 (PMC7004316; doi:10.1371/journal.pone.0228434)
Supplement: S1 Data — Each communication sequence is provided in an individual file, containing all relevant data and using anonymized failure classes, protocol identifiers and event identifiers. (ZIP) [file pone.0228434.s001.zip › supporting_data/AFC_data/class18_sample136.txt]

failureclass 18
timestamp;protocolindex;client;eventtypeindex
0.0;3;MOC;22
0.299;3;MOC;40
1.2;3;MOC;26
11.022;3;MOC;26
12.526;2;MOC;12
12.826;2;MOC;29
13.026;2;MOC;14
14.799;3;MTC;22
14.899;3;MTC;40
15.099;3;MTC;27
16.001;2;MTC;29
16.001;2;MTC;13
16.6;2;MTC;33
16.6;2;MTC;34
16.6;2;MTC;2
16.634;2;MOC;33
16.937;2;MOC;34
17.437;2;MOC;2
18.302;2;MTC;41
19.604;2;MTC;19
20.004;2;MTC;20
20.345;2;MOC;19
20.345;2;MOC;20
22.75;2;MOC;33
23.249;2;MOC;34
44.973;2;MTC;33
45.773;2;MTC;34
89.016;2;MOC;41
91.62;2;MOC;21
91.721;2;MOC;28
91.828;2;MTC;21
92.02;2;MOC;40
92.121;2;MOC;40
92.329;2;MTC;28
92.922;3;MOC;40
93.229;2;MTC;40
93.329;2;MTC;40
94.234;3;MTC;40
