# Supplementary material for: Features spaces and a learning system for structural-temporal data, and their application on a use case of real-time communication network validation data
Source: PLoS One. 2020 Feb 6;15(2):e0228434. doi: 10.1371/journal.pone.0228434 (PMC7004316; doi:10.1371/journal.pone.0228434)
Supplement: S1 Data — Each communication sequence is provided in an individual file, containing all relevant data and using anonymized failure classes, protocol identifiers and event identifiers. (ZIP) [file pone.0228434.s001.zip › supporting_data/AFC_data/class18_sample137.txt]

failureclass 18
timestamp;protocolindex;client;eventtypeindex
0.0;3;MOC;22
0.1;3;MOC;40
0.128;3;MTC;40
0.6;3;MOC;26
1.1;3;MOC;39
4.306;3;MOC;39
7.617;3;MOC;39
9.519;3;MOC;39
12.029;3;MOC;39
12.727;2;MOC;26
15.132;2;MOC;12
16.135;2;MOC;29
16.635;2;MOC;14
17.038;2;MOC;33
17.132;3;MTC;22
17.234;3;MTC;40
17.74;3;MTC;27
17.838;2;MOC;34
18.039;2;MOC;41
18.138;2;MOC;2
19.041;2;MOC;33
19.041;2;MOC;34
19.042;2;MTC;29
19.042;2;MTC;13
19.342;2;MTC;33
19.843;2;MTC;34
19.843;2;MTC;2
20.642;2;MTC;41
22.942;2;MTC;19
23.146;2;MOC;19
23.146;2;MOC;20
23.243;2;MTC;20
93.707;2;MOC;21
94.009;2;MOC;28
94.049;2;MTC;21
94.25;2;MTC;28
94.45;2;MTC;40
95.309;2;MOC;42
95.509;2;MOC;40
96.275;3;MTC;40
98.435;3;MOC;40
