# Supplementary material for: Features spaces and a learning system for structural-temporal data, and their application on a use case of real-time communication network validation data
Source: PLoS One. 2020 Feb 6;15(2):e0228434. doi: 10.1371/journal.pone.0228434 (PMC7004316; doi:10.1371/journal.pone.0228434)
Supplement: S1 Data — Each communication sequence is provided in an individual file, containing all relevant data and using anonymized failure classes, protocol identifiers and event identifiers. (ZIP) [file pone.0228434.s001.zip › supporting_data/AFC_data/class18_sample138.txt]

failureclass 18
timestamp;protocolindex;client;eventtypeindex
0.0;3;MOC;40
0.1;3;MOC;22
0.598;3;MOC;40
1.099;3;MOC;26
10.825;2;MOC;26
15.937;2;MOC;12
16.236;2;MOC;33
16.236;2;MOC;34
16.94;2;MOC;29
17.34;2;MOC;14
18.841;2;MOC;33
18.974;3;MTC;22
19.395;3;MTC;40
19.542;2;MOC;34
19.842;2;MOC;2
19.908;3;MTC;26
25.749;2;MOC;21
25.95;2;MOC;28
27.45;2;MOC;42
28.954;2;MOC;40
30.718;3;MOC;40
48.553;3;MTC;38
49.665;3;MTC;40
58.337;3;MTC;26
61.348;2;MTC;41
61.949;2;MTC;33
61.949;2;MTC;34
70.564;2;MTC;42
