# Supplementary material for: Features spaces and a learning system for structural-temporal data, and their application on a use case of real-time communication network validation data
Source: PLoS One. 2020 Feb 6;15(2):e0228434. doi: 10.1371/journal.pone.0228434 (PMC7004316; doi:10.1371/journal.pone.0228434)
Supplement: S1 Data — Each communication sequence is provided in an individual file, containing all relevant data and using anonymized failure classes, protocol identifiers and event identifiers. (ZIP) [file pone.0228434.s001.zip › supporting_data/AFC_data/class18_sample139.txt]

failureclass 18
timestamp;protocolindex;client;eventtypeindex
0.0;2;MOC;12
1.8;2;MOC;29
2.1;2;MOC;14
2.199;2;MOC;33
2.701;2;MOC;34
2.995;3;MTC;22
3.397;3;MTC;40
3.502;2;MOC;2
3.714;3;MTC;26
13.534;2;MTC;26
18.445;2;MTC;29
18.446;2;MTC;13
18.746;2;MTC;41
19.951;2;MTC;33
20.652;2;MTC;34
20.652;2;MTC;2
24.156;2;MTC;19
24.332;2;MOC;19
24.332;2;MOC;20
24.357;2;MTC;20
81.215;2;MTC;33
81.215;2;MTC;34
94.887;2;MOC;21
95.087;2;MOC;28
95.245;2;MTC;21
95.547;2;MTC;28
96.488;2;MOC;42
96.647;2;MTC;42
96.847;2;MTC;40
