# Supplementary material for: Features spaces and a learning system for structural-temporal data, and their application on a use case of real-time communication network validation data
Source: PLoS One. 2020 Feb 6;15(2):e0228434. doi: 10.1371/journal.pone.0228434 (PMC7004316; doi:10.1371/journal.pone.0228434)
Supplement: S1 Data — Each communication sequence is provided in an individual file, containing all relevant data and using anonymized failure classes, protocol identifiers and event identifiers. (ZIP) [file pone.0228434.s001.zip › supporting_data/AFC_data/class18_sample14.txt]

failureclass 18
timestamp;protocolindex;client;eventtypeindex
0.0;3;MOC;22
1.202;3;MOC;40
1.806;3;MOC;26
2.721;3;MOC;12
2.913;3;MOC;29
3.112;2;MOC;14
3.312;2;MOC;33
3.412;2;MOC;34
4.812;3;MTC;22
5.312;3;MTC;40
6.515;3;MTC;26
7.013;3;MTC;40
10.524;2;MOC;33
11.225;2;MOC;34
15.032;3;MTC;26
17.339;2;MTC;29
17.339;2;MTC;13
17.94;2;MTC;33
18.439;2;MTC;34
18.439;2;MTC;2
18.734;2;MOC;2
21.145;2;MTC;19
21.344;2;MTC;20
21.438;2;MOC;19
21.438;2;MOC;20
27.45;2;MTC;41
93.511;2;MOC;21
93.912;2;MOC;28
94.007;2;MTC;21
94.207;2;MTC;28
94.406;2;MTC;40
96.222;2;MOC;41
96.222;2;MOC;42
96.714;2;MTC;26
99.015;2;MTC;41
99.516;2;MTC;33
100.015;2;MTC;34
