# Supplementary material for: Features spaces and a learning system for structural-temporal data, and their application on a use case of real-time communication network validation data
Source: PLoS One. 2020 Feb 6;15(2):e0228434. doi: 10.1371/journal.pone.0228434 (PMC7004316; doi:10.1371/journal.pone.0228434)
Supplement: S1 Data — Each communication sequence is provided in an individual file, containing all relevant data and using anonymized failure classes, protocol identifiers and event identifiers. (ZIP) [file pone.0228434.s001.zip › supporting_data/AFC_data/class18_sample140.txt]

failureclass 18
timestamp;protocolindex;client;eventtypeindex
0.0;3;MOC;22
0.401;3;MOC;40
0.8;3;MOC;26
9.821;3;MOC;12
10.925;2;MOC;29
11.425;2;MOC;14
11.825;2;MOC;33
12.328;3;MTC;22
12.443;3;MTC;40
12.63;2;MOC;34
12.829;2;MOC;41
12.931;2;MOC;2
12.944;3;MTC;27
14.245;2;MTC;29
14.245;2;MTC;13
14.445;2;MTC;33
14.947;2;MTC;34
14.947;2;MTC;2
15.847;2;MTC;41
17.749;2;MTC;19
17.95;2;MTC;20
18.047;2;MOC;19
18.047;2;MOC;20
32.785;2;MOC;41
34.088;2;MOC;33
34.188;2;MOC;34
68.594;2;MTC;33
68.595;2;MTC;34
89.306;2;MOC;21
89.435;2;MTC;21
89.506;2;MOC;28
89.735;2;MTC;28
90.839;2;MTC;42
90.907;2;MOC;42
91.438;2;MTC;40
91.709;2;MOC;40
94.138;2;MOC;40
94.771;2;MTC;1
94.771;2;MTC;40
