# Supplementary material for: Features spaces and a learning system for structural-temporal data, and their application on a use case of real-time communication network validation data
Source: PLoS One. 2020 Feb 6;15(2):e0228434. doi: 10.1371/journal.pone.0228434 (PMC7004316; doi:10.1371/journal.pone.0228434)
Supplement: S1 Data — Each communication sequence is provided in an individual file, containing all relevant data and using anonymized failure classes, protocol identifiers and event identifiers. (ZIP) [file pone.0228434.s001.zip › supporting_data/AFC_data/class18_sample141.txt]

failureclass 18
timestamp;protocolindex;client;eventtypeindex
0.0;3;MOC;22
0.401;3;MOC;40
1.001;3;MOC;26
4.11;3;MTC;40
11.444;2;MOC;26
15.351;2;MOC;12
16.554;2;MOC;29
16.754;2;MOC;41
16.954;2;MOC;14
17.456;2;MOC;33
17.992;3;MTC;22
18.094;3;MTC;40
18.259;2;MOC;34
18.557;2;MOC;2
19.296;3;MTC;27
21.104;2;MTC;29
21.104;2;MTC;13
21.503;2;MTC;33
22.004;2;MTC;34
22.004;2;MTC;2
22.906;2;MTC;41
25.41;2;MTC;19
25.61;2;MTC;20
25.677;2;MOC;21
25.776;2;MOC;19
26.01;2;MTC;21
26.313;2;MTC;28
26.478;2;MOC;28
26.511;2;MTC;40
27.779;2;MOC;42
27.88;2;MOC;40
29.835;2;MTC;40
42.304;3;MOC;40
52.034;3;MOC;40
