# Supplementary material for: Features spaces and a learning system for structural-temporal data, and their application on a use case of real-time communication network validation data
Source: PLoS One. 2020 Feb 6;15(2):e0228434. doi: 10.1371/journal.pone.0228434 (PMC7004316; doi:10.1371/journal.pone.0228434)
Supplement: S1 Data — Each communication sequence is provided in an individual file, containing all relevant data and using anonymized failure classes, protocol identifiers and event identifiers. (ZIP) [file pone.0228434.s001.zip › supporting_data/AFC_data/class18_sample142.txt]

failureclass 18
timestamp;protocolindex;client;eventtypeindex
0.0;3;MOC;22
0.1;3;MOC;40
0.3;2;MOC;12
1.809;2;MOC;29
2.109;2;MOC;14
2.309;2;MOC;33
2.71;2;MOC;34
3.012;2;MOC;2
3.212;2;MOC;41
4.79;2;MTC;26
9.501;2;MTC;33
9.501;2;MTC;34
9.801;2;MTC;41
26.278;2;MOC;21
26.577;2;MOC;28
26.878;2;MOC;40
29.012;2;MOC;40
31.415;2;MTC;42
32.984;3;MTC;40
41.564;3;MOC;40
61.894;3;MTC;40
95.234;3;MOC;40
