# Supplementary material for: Features spaces and a learning system for structural-temporal data, and their application on a use case of real-time communication network validation data
Source: PLoS One. 2020 Feb 6;15(2):e0228434. doi: 10.1371/journal.pone.0228434 (PMC7004316; doi:10.1371/journal.pone.0228434)
Supplement: S1 Data — Each communication sequence is provided in an individual file, containing all relevant data and using anonymized failure classes, protocol identifiers and event identifiers. (ZIP) [file pone.0228434.s001.zip › supporting_data/AFC_data/class18_sample143.txt]

failureclass 18
timestamp;protocolindex;client;eventtypeindex
0.0;3;MOC;22
0.401;3;MOC;40
1.203;3;MOC;26
6.412;3;MOC;26
9.766;3;MOC;26
14.183;3;MOC;12
15.086;2;MOC;29
15.486;2;MOC;14
15.887;2;MOC;33
16.255;3;MTC;22
16.556;3;MTC;40
16.59;2;MOC;34
16.89;2;MOC;41
16.89;2;MOC;2
16.966;3;MTC;27
23.281;2;MTC;29
23.281;2;MTC;13
23.681;2;MTC;33
24.183;2;MTC;34
24.183;2;MTC;2
24.482;2;MTC;41
25.823;2;MOC;21
26.023;2;MOC;28
26.185;2;MTC;21
26.386;2;MTC;28
26.585;2;MTC;40
27.325;2;MOC;40
28.79;3;MTC;40
29.769;2;MOC;40
36.768;3;MOC;40
49.445;3;MOC;40
55.257;3;MTC;40
84.893;3;MOC;40
