# Supplementary material for: Features spaces and a learning system for structural-temporal data, and their application on a use case of real-time communication network validation data
Source: PLoS One. 2020 Feb 6;15(2):e0228434. doi: 10.1371/journal.pone.0228434 (PMC7004316; doi:10.1371/journal.pone.0228434)
Supplement: S1 Data — Each communication sequence is provided in an individual file, containing all relevant data and using anonymized failure classes, protocol identifiers and event identifiers. (ZIP) [file pone.0228434.s001.zip › supporting_data/AFC_data/class18_sample144.txt]

failureclass 18
timestamp;protocolindex;client;eventtypeindex
0.0;3;MOC;22
0.401;3;MOC;40
1.001;2;MOC;12
2.104;2;MOC;29
2.506;2;MOC;14
2.612;2;MOC;33
3.112;2;MOC;34
3.141;3;MTC;22
3.513;2;MOC;41
3.541;3;MTC;40
3.812;2;MOC;2
8.251;3;MTC;26
12.359;3;MTC;26
19.174;2;MTC;29
19.174;2;MTC;13
20.077;2;MTC;33
20.878;2;MTC;34
20.878;2;MTC;2
21.678;2;MTC;33
21.679;2;MTC;34
23.682;2;MTC;19
23.968;2;MOC;19
23.968;2;MOC;20
23.983;2;MTC;20
89.651;2;MOC;33
89.751;2;MOC;34
95.158;2;MOC;21
95.341;2;MTC;21
95.457;2;MOC;28
95.643;2;MTC;28
96.943;2;MTC;42
96.959;2;MOC;42
97.159;2;MOC;40
97.244;2;MTC;40
97.445;2;MTC;40
