# Supplementary material for: Features spaces and a learning system for structural-temporal data, and their application on a use case of real-time communication network validation data
Source: PLoS One. 2020 Feb 6;15(2):e0228434. doi: 10.1371/journal.pone.0228434 (PMC7004316; doi:10.1371/journal.pone.0228434)
Supplement: S1 Data — Each communication sequence is provided in an individual file, containing all relevant data and using anonymized failure classes, protocol identifiers and event identifiers. (ZIP) [file pone.0228434.s001.zip › supporting_data/AFC_data/class18_sample145.txt]

failureclass 18
timestamp;protocolindex;client;eventtypeindex
0.0;3;MOC;22
1.001;3;MOC;40
2.702;1;MOC;26
6.987;1;MOC;26
8.488;1;MOC;18
8.788;1;MOC;12
13.191;1;MOC;16
13.191;1;MOC;17
13.191;1;MOC;29
22.78;3;MTC;40
25.696;1;MOC;21
73.669;3;MOC;40
