# Supplementary material for: Features spaces and a learning system for structural-temporal data, and their application on a use case of real-time communication network validation data
Source: PLoS One. 2020 Feb 6;15(2):e0228434. doi: 10.1371/journal.pone.0228434 (PMC7004316; doi:10.1371/journal.pone.0228434)
Supplement: S1 Data — Each communication sequence is provided in an individual file, containing all relevant data and using anonymized failure classes, protocol identifiers and event identifiers. (ZIP) [file pone.0228434.s001.zip › supporting_data/AFC_data/class18_sample146.txt]

failureclass 18
timestamp;protocolindex;client;eventtypeindex
0.0;3;MOC;40
2.004;3;MOC;26
8.817;1;MOC;26
9.419;1;MOC;18
9.854;3;MTC;40
11.525;1;MOC;16
11.526;1;MOC;17
13.734;1;MOC;12
14.837;1;MOC;29
16.54;1;MOC;14
17.44;3;MTC;22
17.639;3;MTC;40
17.941;3;MTC;27
19.143;2;MTC;29
19.143;2;MTC;13
19.544;2;MTC;33
19.944;2;MTC;34
19.945;2;MTC;2
20.249;1;MOC;3
20.35;1;MOC;4
21.053;1;MOC;2
22.95;2;MTC;19
23.25;2;MTC;20
23.763;1;MOC;19
23.764;1;MOC;20
25.454;2;MTC;33
26.055;2;MTC;34
66.322;1;MOC;3
66.421;1;MOC;4
86.298;1;MOC;3
86.399;1;MOC;4
105.546;2;MTC;21
105.746;2;MTC;28
106.059;2;MTC;40
106.859;3;MTC;40
