# Supplementary material for: Features spaces and a learning system for structural-temporal data, and their application on a use case of real-time communication network validation data
Source: PLoS One. 2020 Feb 6;15(2):e0228434. doi: 10.1371/journal.pone.0228434 (PMC7004316; doi:10.1371/journal.pone.0228434)
Supplement: S1 Data — Each communication sequence is provided in an individual file, containing all relevant data and using anonymized failure classes, protocol identifiers and event identifiers. (ZIP) [file pone.0228434.s001.zip › supporting_data/AFC_data/class18_sample147.txt]

failureclass 18
timestamp;protocolindex;client;eventtypeindex
0.0;1;MOC;20
0.401;1;MOC;20
4.21;1;MOC;29
5.612;1;MOC;12
6.213;1;MOC;18
6.296;2;MTC;26
6.413;1;MOC;16
6.413;1;MOC;17
6.413;1;MOC;29
7.414;1;MOC;14
14.426;1;MOC;3
14.426;1;MOC;4
14.817;2;MTC;26
16.522;2;MTC;33
16.522;2;MTC;34
18.424;2;MTC;41
18.424;2;MTC;42
22.848;1;MOC;2
31.967;1;MOC;21
32.168;1;MOC;28
32.469;1;MOC;15
41.425;2;MTC;40
41.826;2;MTC;40
42.128;2;MTC;40
48.188;1;MOC;13
48.327;2;MTC;33
48.327;2;MTC;34
54.432;2;MTC;42
65.345;2;MTC;40
65.746;2;MTC;26
66.046;2;MTC;40
67.248;2;MTC;41
67.248;2;MTC;40
83.753;2;MTC;26
96.886;2;MTC;26
