# Supplementary material for: Features spaces and a learning system for structural-temporal data, and their application on a use case of real-time communication network validation data
Source: PLoS One. 2020 Feb 6;15(2):e0228434. doi: 10.1371/journal.pone.0228434 (PMC7004316; doi:10.1371/journal.pone.0228434)
Supplement: S1 Data — Each communication sequence is provided in an individual file, containing all relevant data and using anonymized failure classes, protocol identifiers and event identifiers. (ZIP) [file pone.0228434.s001.zip › supporting_data/AFC_data/class18_sample148.txt]

failureclass 18
timestamp;protocolindex;client;eventtypeindex
0.0;2;MOC;26
4.428;3;MTC;40
9.412;2;MOC;26
12.523;2;MOC;33
12.523;2;MOC;34
14.926;2;MOC;41
14.926;2;MOC;12
24.937;2;MOC;26
28.045;2;MOC;12
28.647;2;MOC;29
29.148;2;MOC;14
29.452;2;MOC;33
30.251;2;MOC;34
30.368;3;MTC;22
30.469;3;MTC;40
30.686;3;MTC;27
30.851;2;MOC;33
30.852;2;MOC;34
30.951;2;MOC;2
31.052;2;MOC;21
31.352;2;MOC;28
33.19;2;MTC;41
33.19;2;MTC;42
33.291;2;MTC;40
35.655;3;MTC;40
39.661;2;MOC;26
53.483;2;MOC;33
53.483;2;MOC;34
61.0;3;MOC;40
88.958;3;MOC;40
