# Supplementary material for: Features spaces and a learning system for structural-temporal data, and their application on a use case of real-time communication network validation data
Source: PLoS One. 2020 Feb 6;15(2):e0228434. doi: 10.1371/journal.pone.0228434 (PMC7004316; doi:10.1371/journal.pone.0228434)
Supplement: S1 Data — Each communication sequence is provided in an individual file, containing all relevant data and using anonymized failure classes, protocol identifiers and event identifiers. (ZIP) [file pone.0228434.s001.zip › supporting_data/AFC_data/class18_sample149.txt]

failureclass 18
timestamp;protocolindex;client;eventtypeindex
0.0;3;MOC;26
7.783;3;MTC;22
7.883;3;MTC;40
8.013;2;MOC;41
8.013;2;MOC;12
8.185;3;MTC;27
9.115;2;MOC;29
9.516;2;MOC;14
9.585;2;MTC;29
9.585;2;MTC;13
9.916;2;MOC;33
9.986;2;MTC;33
10.488;2;MTC;34
10.488;2;MTC;2
10.72;2;MOC;34
10.887;2;MTC;41
11.118;2;MOC;2
11.719;2;MOC;33
11.72;2;MOC;34
13.29;2;MTC;19
13.491;2;MTC;20
15.925;2;MOC;19
15.926;2;MOC;20
21.815;2;MTC;33
21.815;2;MTC;34
84.451;2;MTC;21
84.75;2;MTC;28
85.851;2;MTC;42
86.051;2;MTC;40
86.65;2;MOC;21
86.849;2;MOC;28
88.426;3;MTC;40
92.189;2;MOC;40
