# Supplementary material for: Features spaces and a learning system for structural-temporal data, and their application on a use case of real-time communication network validation data
Source: PLoS One. 2020 Feb 6;15(2):e0228434. doi: 10.1371/journal.pone.0228434 (PMC7004316; doi:10.1371/journal.pone.0228434)
Supplement: S1 Data — Each communication sequence is provided in an individual file, containing all relevant data and using anonymized failure classes, protocol identifiers and event identifiers. (ZIP) [file pone.0228434.s001.zip › supporting_data/AFC_data/class18_sample15.txt]

failureclass 18
timestamp;protocolindex;client;eventtypeindex
0.0;3;MOC;40
1.802;3;MTC;40
4.047;3;MOC;22
4.548;3;MOC;40
5.148;3;MOC;26
14.767;3;MOC;12
14.963;3;MOC;29
15.163;2;MOC;14
15.362;2;MOC;33
15.46;2;MOC;34
15.818;3;MTC;22
16.144;3;MTC;40
16.251;3;MTC;26
19.448;3;MTC;29
19.448;3;MTC;13
19.448;3;MTC;2
20.064;2;MOC;2
20.247;2;MTC;33
20.247;2;MTC;34
23.147;2;MTC;19
23.347;2;MTC;20
23.364;2;MOC;19
23.364;2;MOC;20
26.664;2;MOC;33
27.464;2;MOC;34
32.049;2;MTC;41
95.502;2;MOC;21
95.685;2;MTC;21
95.701;2;MOC;28
95.885;2;MTC;28
96.084;2;MTC;40
97.406;2;MOC;41
97.406;2;MOC;42
101.278;2;MTC;40
