# Supplementary material for: Features spaces and a learning system for structural-temporal data, and their application on a use case of real-time communication network validation data
Source: PLoS One. 2020 Feb 6;15(2):e0228434. doi: 10.1371/journal.pone.0228434 (PMC7004316; doi:10.1371/journal.pone.0228434)
Supplement: S1 Data — Each communication sequence is provided in an individual file, containing all relevant data and using anonymized failure classes, protocol identifiers and event identifiers. (ZIP) [file pone.0228434.s001.zip › supporting_data/AFC_data/class18_sample150.txt]

failureclass 18
timestamp;protocolindex;client;eventtypeindex
0.0;3;MTC;40
0.196;3;MOC;22
0.623;3;MOC;40
0.826;3;MOC;12
2.311;2;MOC;29
2.713;2;MOC;14
2.823;2;MOC;33
3.317;2;MOC;34
3.497;3;MTC;22
3.599;3;MTC;40
3.816;2;MOC;41
3.897;3;MTC;26
4.016;2;MOC;2
9.333;2;MOC;33
9.433;2;MOC;34
18.733;2;MTC;40
19.435;2;MTC;26
24.05;2;MTC;29
24.05;2;MTC;13
24.349;2;MTC;41
25.749;2;MTC;33
25.85;2;MTC;21
25.865;2;MOC;21
26.164;2;MOC;28
26.45;2;MTC;34
26.851;2;MTC;28
27.15;2;MTC;40
27.565;2;MOC;42
27.765;2;MOC;40
30.325;3;MOC;40
30.712;2;MTC;40
