# Supplementary material for: Features spaces and a learning system for structural-temporal data, and their application on a use case of real-time communication network validation data
Source: PLoS One. 2020 Feb 6;15(2):e0228434. doi: 10.1371/journal.pone.0228434 (PMC7004316; doi:10.1371/journal.pone.0228434)
Supplement: S1 Data — Each communication sequence is provided in an individual file, containing all relevant data and using anonymized failure classes, protocol identifiers and event identifiers. (ZIP) [file pone.0228434.s001.zip › supporting_data/AFC_data/class18_sample151.txt]

failureclass 18
timestamp;protocolindex;client;eventtypeindex
0.0;3;MOC;22
1.602;3;MOC;40
2.321;3;MOC;26
8.131;1;MOC;26
8.631;1;MOC;18
8.832;1;MOC;12
11.138;1;MOC;16
11.138;1;MOC;17
11.138;1;MOC;29
11.839;1;MOC;14
12.346;1;MOC;3
12.346;1;MOC;4
13.266;3;MTC;22
14.368;3;MTC;40
14.97;3;MTC;26
15.671;1;MTC;18
17.577;1;MTC;16
17.577;1;MTC;17
18.479;1;MTC;29
18.479;1;MTC;13
19.183;1;MTC;3
19.183;1;MTC;2
19.183;1;MTC;4
19.561;1;MOC;2
22.185;1;MTC;19
22.266;1;MOC;19
22.266;1;MOC;20
22.286;1;MTC;20
93.13;1;MOC;21
93.229;1;MOC;28
93.244;1;MTC;21
93.445;1;MTC;28
93.53;1;MOC;15
93.545;1;MTC;15
93.941;1;MOC;40
94.046;3;MTC;40
