# Supplementary material for: Features spaces and a learning system for structural-temporal data, and their application on a use case of real-time communication network validation data
Source: PLoS One. 2020 Feb 6;15(2):e0228434. doi: 10.1371/journal.pone.0228434 (PMC7004316; doi:10.1371/journal.pone.0228434)
Supplement: S1 Data — Each communication sequence is provided in an individual file, containing all relevant data and using anonymized failure classes, protocol identifiers and event identifiers. (ZIP) [file pone.0228434.s001.zip › supporting_data/AFC_data/class18_sample152.txt]

failureclass 18
timestamp;protocolindex;client;eventtypeindex
0.0;1;MOC;12
0.701;1;MOC;18
0.902;1;MOC;16
0.902;1;MOC;17
0.902;1;MOC;29
3.106;1;MOC;14
3.307;1;MOC;3
3.307;1;MOC;4
17.839;3;MTC;26
24.14;2;MTC;41
25.965;1;MOC;21
26.164;1;MOC;28
26.365;1;MOC;15
34.186;2;MTC;42
34.485;2;MTC;40
36.898;2;MTC;33
36.898;2;MTC;34
43.704;2;MTC;42
53.836;2;MTC;40
64.134;3;MTC;40
75.279;1;MOC;40
88.743;3;MOC;40
