# Supplementary material for: Features spaces and a learning system for structural-temporal data, and their application on a use case of real-time communication network validation data
Source: PLoS One. 2020 Feb 6;15(2):e0228434. doi: 10.1371/journal.pone.0228434 (PMC7004316; doi:10.1371/journal.pone.0228434)
Supplement: S1 Data — Each communication sequence is provided in an individual file, containing all relevant data and using anonymized failure classes, protocol identifiers and event identifiers. (ZIP) [file pone.0228434.s001.zip › supporting_data/AFC_data/class18_sample153.txt]

failureclass 18
timestamp;protocolindex;client;eventtypeindex
0.0;3;MOC;22
1.4;2;MOC;12
1.7;2;MOC;29
1.89;3;MTC;22
2.0;2;MOC;14
2.993;3;MTC;40
8.106;3;MTC;26
8.507;1;MTC;18
12.518;1;MTC;16
12.518;1;MTC;17
14.424;1;MTC;29
14.424;1;MTC;13
14.906;2;MOC;33
15.125;1;MTC;3
15.126;1;MTC;2
15.126;1;MTC;4
15.408;2;MOC;34
15.908;2;MOC;2
18.127;1;MTC;19
18.209;2;MOC;19
18.209;2;MOC;20
18.227;1;MTC;20
88.967;2;MOC;21
89.168;2;MOC;28
89.196;1;MTC;21
90.398;1;MTC;28
90.497;1;MTC;15
90.572;2;MOC;42
91.108;3;MTC;40
